# Supplementary material for: Combining Different mRNA Capture Methods to Analyze the Transcriptome: Analysis of the Xenopus laevis Transcriptome
Source: PLoS One. 2013 Oct 15;8(10):e77700. doi: 10.1371/journal.pone.0077700 (PMC3797054; doi:10.1371/journal.pone.0077700)
Supplement: Table S2 — mRNAs with high and low M:IF ratios in dT RNA-seq libraries. (TXT) [file pone.0077700.s005.txt]

Gene.Name	Length.kb.	CAPmitotic.raw.count.	CAPmitotic.rpkm.	CAPinterphase.raw.count.	CAPinterphase.rpkm.	dTmitotic.raw.count.	dTmitotic.rpkm.	dTinterphase.raw.count.	dTinterphase.rpkm.	capMdivIF	MdivIF
Xl.29460	1.702	8	0.386300901101687	7	0.421680239801389	0	0	3	0.0848718681338298	0.916099130667433	0
Xl.846	1.537	9	0.481242453080322	4	0.266827685897189	0	0	4	0.125310708795297	1.80357016350151	0
Xl.991	2.111	34	1.32368904221651	29	1.40849247317567	0	0	1	0.0228093983205082	0.939791349564008	0
Xl.29434	2.292	3	0.107572665849979	3	0.13419965746858	0	0	2	0.0420162651436237	0.801586739334002	0
Xl.236	2.84	7	0.202569935551298	6	0.216609587970412	0	0	1	0.0169544506530256	0.935184529223001	0
Xl.3606	1.181	49	3.4098986611006	46	3.99349090776948	0	0	3	0.122313225710227	0.853864135377526	0
Xl.347	1.696	4	0.193833765824019	4	0.241812590344327	0	0	1	0.0283907074614344	0.801586739334007	0
Xl.426	3.513	1	0.0233946816707612	1	0.0291854649319655	0	0	1	0.0137064161271258	0.801586739334006	0
Xl.506	2.664	16	0.493606706963267	21	0.808220459619328	0	0	3	0.0542236935299468	0.61073275377829	0
Xl.3540	3.01	1	0.0273041583752106	1	0.0340626373109617	0	0	4	0.0639875612685618	0.801586739334005	0
Xl.57175	0.885	1	0.0928649906320723	1	0.115851455712988	0	0	1	0.0544075026605568	0.801586739334008	0
Xl.21649	1.902	8	0.345680406769228	5	0.269528228985265	0	0	1	0.025315793824707	1.28253878293441	0
Xl.10732	0.496	14	2.31975248776487	13	2.68723991527809	0	0	1	0.0970779029326467	0.863247257744313	0
Xl.60946	0.493	26	4.33432745323323	14	2.91156092552521	0	0	5	0.488343203393436	1.48866108733458	0
Xl.10932	0.433	1	0.189804888474328	1	0.23678646260045	0	0	1	0.111202401511762	0.801586739334005	0
Xl.11428	0.582	2	0.282424456045993	2	0.352331746755996	0	0	2	0.165466116338807	0.801586739334004	0
Xl.2723	0.451	44	8.01809919115941	37	8.41143218918361	0	0	3	0.320292504576005	0.953238284613411	0
Xl.11949	0.545	29	4.3731742836186	23	4.32689244227134	0	0	7	0.618448585288347	1.01069632350809	0
Xl.85935	0.49	6	1.00635326582919	6	1.25545148946116	0	0	1	0.0982666119481485	0.801586739334004	0
Xl.1412	0.467	2	0.35197223430143	2	0.439094382466787	0	0	2	0.206212590383695	0.801586739334004	0
Xl.1446	0.402	26	5.31548118020891	22	5.61101453415892	0	0	7	0.838443977567536	0.947329782849278	0
Xl.21954	0.349	4	0.941954346239358	5	1.46889023361024	0	0	1	0.137967449440094	0.641269391467204	0
Xl.9118	0.525	12	1.87852609621449	10	1.95292453916181	0	0	2	0.183431008969877	0.961904087200803	0
Xl.57377	0.409	1	0.200942583641526	1	0.250681022753043	0	0	2	0.235455451611701	0.801586739334008	0
Xl.9178	0.436	6	1.13099334921171	4	0.940628791798117	0	0	2	0.220874494745838	1.20238010900101	0
Xl.53929	0.424	72	13.9560311393294	64	15.4760057820369	0	0	1	0.113562829845738	0.901785081750761	0
Xl.70730	0.538	31	4.73559668771543	44	8.38523361610366	0	0	2	0.17899866116949	0.564754293621685	0
Xl.34399	0.542	72	10.9176332160067	63	11.9175238252356	0	0	3	0.266516456759739	0.916099130667428	0
Xl.55300	0.581	5	0.707276391647022	3	0.529407254592056	0	0	4	0.331501823439537	1.33597789889001	0
Xl.42170	0.331	15	3.72441918622586	13	4.02680059812064	0	0	1	0.145470211041066	0.924907776154621	0
Xl.9816	0.543	3	0.454063628228641	3	0.566456012740303	0	0	3	0.266025634555761	0.801586739334005	0
Xl.70899	0.452	19	3.45470092362455	9	2.04149744414591	0	0	11	1.1718076070808	1.69223867192735	0
Xl.77689	0.509	38	6.13565743606403	35	7.05009595424326	0	0	1	0.0945985065905555	0.870294174134062	0
Xl.10051	0.505	4	0.650974389777299	2	0.406053617053445	0	0	1	0.0953478016922629	1.60317347866801	0
Xl.86042	0.405	1	0.202927201751565	1	0.25315688470616	0	0	2	0.237780937553545	0.801586739334003	0
Xl.61588	0.562	18	2.63227633588774	11	2.00678633695008	0	0	3	0.257031885344801	1.31168739163746	0
Xl.84948	0.534	3	0.461716386007775	2	0.384002016127321	0	0	3	0.270509212666251	1.20238010900101	0
Xl.55159	0.57	7	1.00929581923805	4	0.719498514428034	0	0	4	0.337899227049774	1.40277679383451	0
Xl.3944	0.457	3	0.539511050608647	2	0.448702574643303	0	0	4	0.421449801790746	1.20238010900101	0
Xl.78042	0.421	1	0.195215004060294	1	0.243535720441793	0	0	3	0.343116198488785	0.801586739334002	0
Xl.10845	0.606	36	4.88230792332974	22	3.72215815632324	0	0	2	0.158913002820438	1.31168739163746	0
Xl.86091	0.247	6	1.99640931277856	9	3.73585767106864	0	0	2	0.38988372351897	0.534391159556003	0
Xl.10745	0.428	2	0.384044470604598	1	0.239552659593446	0	0	2	0.225002989974733	1.60317347866801	0
Xl.22560	0.157	1	0.523474628722191	1	0.653048014687865	0	0	1	0.306691973596132	0.801586739334005	0
Xl.5708	0.375	10	2.19161377891691	8	2.18727548386122	0	0	1	0.128401706278914	1.00198342416751	0
Xl.11042	0.598	5	0.68716987215204	5	0.857262025969856	0	0	11	0.88571411103766	0.801586739334005	0
Xl.71482	0.487	2	0.337517522420468	1	0.210530879478429	0	0	2	0.197743900840217	1.60317347866801	0
Xl.11056	0.509	23	3.71368739551244	14	2.8200383816973	0	0	9	0.851386559315	1.31689250033444	0
Xl.7961	0.542	16	2.42614071466816	8	1.51333635876007	0	0	1	0.0888388189199129	1.60317347866801	0
Xl.11185	0.572	2	0.287361946536308	1	0.179245696339152	0	0	2	0.168358880610464	1.60317347866801	0
Xl.6217	0.605	64	8.69400507338938	44	7.45662096770871	0	0	1	0.0795878344704013	1.16594434812219	0
Xl.11268	0.488	2	0.336825888153213	1	0.210099463741793	0	0	1	0.0986693439643295	1.60317347866801	0
Xl.20046	0.592	2	0.277653772666838	1	0.173190098489856	0	0	5	0.406677701474601	1.60317347866801	0
Xl.11610	0.521	11	1.73520284799083	6	1.18075092099034	0	0	1	0.092419654231464	1.46957568877901	0
Xl.55937	0.348	15	3.54247916850793	19	5.59782249371811	0	0	3	0.41509172288442	0.632831636316319	0
Xl.57992	0.778	18	1.90146439687521	21	2.76747982574022	0	0	1	0.0618902825894509	0.687074348000576	0
Xl.55563	0.276	8	2.38218889012707	9	3.34332190128244	0	0	2	0.348917680105745	0.71252154607467	0
Xl.86177	0.419	12	2.35376181506589	6	1.46818909268728	0	0	2	0.229835989759393	1.60317347866801	0
Xl.83431	0.652	33	4.15969639786759	30	4.71757078095068	0	0	5	0.369253373118043	0.881745413267405	0
Xl.8409	0.275	30	8.9656927319328	18	6.71095887093784	0	0	2	0.350186471669766	1.33597789889001	0
Xl.8453	0.394	50	10.4296341001756	34	8.84764036143102	0	0	1	0.12220974582384	1.17880402843236	0
Xl.8469	0.393	7	1.46386416530709	8	2.08709492734849	0	0	7	0.857644984687403	0.701388396917254	0
Xl.11763	0.351	26	6.08781605254696	17	4.96576966154391	0	0	2	0.27436262025409	1.22595618956965	0
Xl.8506	0.434	12	2.27241060025946	10	2.36240871672799	0	0	3	0.332838524340503	0.961904087200804	0
Xl.8544	0.327	1	0.251331855380379	1	0.313542930599372	0	0	6	0.883497978983353	0.801586739334006	0
Xl.58015	0.305	1	0.26946071052257	1	0.336159141986868	0	0	2	0.315741900685854	0.801586739334004	0
Xl.58024	0.465	21	3.71160398042379	12	2.64589776273535	0	0	1	0.103549763128156	1.40277679383451	0
Xl.20716	0.507	1	0.162101610866635	1	0.20222591381853	0	0	9	0.854745086176203	0.801586739334005	0
Xl.8871	0.475	8	1.38417712352647	6	1.29509732597046	0	0	1	0.101369768114932	1.06878231911201	0
Xl.8879	0.437	1	0.1880675439574	1	0.23461908079175	0	0	1	0.110184530559709	0.801586739334003	0
Xl.9549	1.373	18	1.07745032830948	12	0.896097931297842	0	0	1	0.0350696575779991	1.20238010900101	0
Xl.55690	0.742	2	0.221524303798879	1	0.138178623053901	0	0	1	0.0648930456261358	1.60317347866802	0
Xl.9325	0.692	6	0.712591185341479	5	0.740813138049095	0	0	2	0.139163699001713	0.961904087200805	0
Xl.79193	0.681	2	0.241367156268382	2	0.301111713086622	0	0	1	0.0707057853958778	0.801586739334006	0
Xl.86215	0.632	5	0.650201872700823	4	0.64891479940503	0	0	1	0.0761877212889126	1.00198342416751	0
Xl.72078	0.577	1	0.142435904175709	1	0.177692440738293	0	0	2	0.166899964833944	0.801586739334004	0
Xl.72130	0.419	2	0.392293635844315	1	0.244698182114546	0	0	1	0.114917994879696	1.60317347866801	0
Xl.72186	0.359	78	17.856463240479	62	17.7068784818153	0	0	2	0.268248689997731	1.00844783335568	0
Xl.18645	0.637	187	24.1266744500075	122	19.6365489377258	0	0	7	0.52912791049003	1.22866164143819	0
Xl.72197	0.588	14	1.95679801689009	12	2.09241914910193	0	0	4	0.327555373160495	0.935184529223005	0
Xl.12439	0.577	4	0.569743616702835	3	0.533077322214878	0	0	3	0.250349947250916	1.06878231911201	0
Xl.75512	0.656	7	0.876979599033061	5	0.78146751757618	0	0	1	0.0734003656320012	1.12222143506761	0
Xl.72214	0.634	3	0.388890457615381	4	0.646867749564636	0	0	6	0.455684288844727	0.601190054500503	0
Xl.12538	0.531	45	6.96487429740542	22	4.24788670947624	0	0	5	0.45339585550464	1.63960923954683	0
Xl.85213	0.724	56	6.35689079520097	43	6.08940213695825	0	0	1	0.0665064086389403	1.04392691634196	0
Xl.12571	0.722	3	0.34149106665949	2	0.28401257148475	0	0	5	0.333453184588593	1.20238010900101	0
Xl.79328	0.681	8	0.965468625073527	5	0.752779282716555	0	0	1	0.0707057853958778	1.28253878293441	0
Xl.43003	0.593	9	1.24733499221662	6	1.03738824592912	0	0	3	0.243595142603336	1.20238010900101	0
Xl.12628	0.598	5	0.68716987215204	5	0.857262025969856	0	0	5	0.402597323198936	0.801586739334005	0
Xl.18995	0.631	10	1.30246460712177	10	1.62485797632321	0	0	4	0.305233850108354	0.801586739334004	0
Xl.13435	0.773	5	0.531601013644139	3	0.397911532882257	0	0	1	0.0622906078325909	1.33597789889001	0
Xl.70439	0.756	50	5.43555004691693	35	4.7466915882405	0	0	3	0.191073967676955	1.14512391333429	0
Xl.11315	0.576	40	5.70732754926278	40	7.12003738236075	0	0	5	0.41797430429334	0.801586739334005	0
Xl.72445	0.67	2	0.245329900625027	1	0.153027669113425	0	0	4	0.287466506594584	1.60317347866801	0
Xl.71145	0.679	79	9.56208515470005	60	9.05995920229703	0	0	13	0.921882648173352	1.05542254012311	0
Xl.13222	0.26	4	1.26439256475975	4	1.57736212778453	0	0	6	1.11116861202906	0.801586739334005	0
Xl.71506	0.651	2	0.252490066695496	1	0.157493914448533	0	0	3	0.221892349560335	1.60317347866801	0
Xl.32078	0.58	31	4.39267416894983	17	3.00514681241709	0	0	1	0.0830183445768841	1.46171699525612	0
Xl.1356	0.694	5	0.592114673698732	4	0.590942583896224	0	0	2	0.138762650877789	1.00198342416751	0
Xl.12764	0.616	2	0.266836093212286	1	0.166442432314927	0	0	2	0.156333246281145	1.60317347866801	0
Xl.24823	0.867	26	2.46461757144635	14	1.65559346745551	0	0	1	0.0555370701898417	1.48866108733458	0
Xl.13777	0.662	4	0.496589224830115	2	0.309753892163126	0	0	2	0.145470211041066	1.60317347866801	0
Xl.48264	0.564	51	7.43166906414642	36	6.54437478548903	0	0	1	0.0853734749194907	1.13558121405651	0
Xl.1382	0.698	1	0.11774429327992	1	0.146889023361024	0	0	1	0.0689837247200469	0.801586739334007	0
Xl.34607	0.5	14	2.30119446786275	7	1.43539953628393	0	0	1	0.0963012797091855	1.60317347866801	0
Xl.83466	0.638	20	2.57634848618759	13	2.08913949526322	0	0	1	0.0754712223426219	1.23321036820616	0
Xl.14502	0.626	39	5.1201839483482	17	2.78432132779858	0	0	2	0.153835910078571	1.83893428435448	0
Xl.79267	0.662	39	4.84174494209362	32	4.95606227461002	0	0	2	0.145470211041066	0.976933838563319	0
Xl.80143	0.767	1	0.107151912267776	1	0.13367475659191	0	0	6	0.376667326111547	0.801586739334005	0
Xl.15727	0.59	2	0.278594971896217	2	0.347554367138965	0	0	1	0.0816112539908352	0.801586739334006	0
Xl.72291	0.442	4	0.74376033221162	3	0.69589505637553	0	0	1	0.108938099218536	1.06878231911201	0
Xl.63800	0.569	15	2.16657776914017	12	2.16228903281536	0	0	3	0.253869805911737	1.0019834241675	0
Xl.72624	0.69	28	3.3350644461779	29	4.30917045054181	0	0	1	0.069783536021149	0.773945817288005	0
Xl.15944	0.434	4	0.757470200086488	3	0.708722615018397	0	0	7	0.776623223461174	1.06878231911201	0
Xl.72832	0.746	1	0.110168252961641	1	0.13743771890884	0	0	1	0.0645450936388643	0.801586739334008	0
Xl.64485	0.582	8	1.12969782418397	4	0.704663493511992	0	0	7	0.579131407185824	1.60317347866801	0
Xl.16351	0.628	2	0.261737314361095	1	0.163262003671966	0	0	4	0.306691973596132	1.60317347866801	0
Xl.72308	0.63	97	12.6539605092226	65	10.5783412537931	0	0	3	0.229288761212347	1.19621405715998	0
Xl.16581	0.491	1	0.167383944418297	1	0.208815760297342	0	0	2	0.196132952564533	0.801586739334002	0
Xl.73094	0.622	29	3.83180061828318	23	3.79124820102553	0	0	1	0.077412604267834	1.01069632350809	0
Xl.1505	0.668	10	1.2303221064279	10	1.53485835787417	0	0	1	0.0720817961895101	0.801586739334004	0
Xl.16650	0.695	7	0.827767794195234	7	1.03266153689491	0	0	1	0.0692814961936587	0.801586739334006	0
Xl.58135	0.59	7	0.975082401636759	9	1.56399465212534	0	0	4	0.326445015963341	0.623456352815339	0
Xl.5033	4.425	2	0.0371459962528289	2	0.0463405822851954	0	0	4	0.0435260021284454	0.801586739334004	0
Xl.17511	0.583	1	0.140970011508377	1	0.175863702068602	0	0	3	0.247773446936155	0.801586739334002	0
Xl.73590	0.32	5	1.28414869858412	3	0.961205046618701	0	0	3	0.451412248636807	1.33597789889	0
Xl.86428	0.524	36	5.64633320904165	20	3.91330298877843	0	0	1	0.0918905340736503	1.44285613080121	0
Xl.73691	0.398	4	0.825985092556623	4	1.03043757091452	0	0	1	0.120981507172344	0.801586739334005	0
Xl.29143	0.512	9	1.44466728590714	8	1.60200841103117	0	0	2	0.188088436932003	0.901785081750755	0
Xl.71944	0.546	2	0.301045848752322	1	0.187781205688635	0	0	1	0.0881879850816717	1.60317347866801	0
Xl.58703	0.561	6	0.878989483522823	4	0.731041271343991	0	0	3	0.257490052698357	1.20238010900101	0
Xl.19257	0.616	2	0.266836093212286	2	0.332884864629853	0	0	1	0.0781666231405727	0.801586739334006	0
Xl.19271	0.495	27	4.4828463659664	20	4.14256720428262	0	0	3	0.291822059724805	1.08214209810091	0
Xl.19292	0.572	202	29.0235566001671	149	26.7076087545336	0	0	2	0.168358880610464	1.08671490835885	0
Xl.19326	0.336	2	0.489199504222524	3	0.915433377732096	0	0	1	0.143305475757717	0.534391159556004	0
Xl.19359	0.629	109	14.2420052803225	81	13.2031980966384	0	0	5	0.382755483740801	1.07867845169638	0
Xl.52325	0.651	4	0.504980133390992	4	0.629975657794131	0	0	3	0.221892349560335	0.801586739334004	0
Xl.17729	0.646	39	4.96166432146436	28	4.44396141264374	0	0	5	0.37268297101078	1.11649581550094	0
Xl.19854	0.573	32	4.58976707626577	27	4.83118766886886	0	0	7	0.588227712010732	0.950028728099562	0
Xl.57680	4.081	9	0.181247157653628	5	0.125616930049001	0	0	1	0.0117987355683883	1.44285613080121	0
Xl.21600	1.902	13	0.561730660999996	13	0.700773395361689	0	0	1	0.025315793824707	0.801586739334005	0
Xl.24501	0.901	7	0.638511228596768	6	0.682764960972218	0	0	1	0.0534413316921118	0.935184529223006	0
Xl.16327	1.127	129	9.40721531101201	83	7.55090388588959	0	0	1	0.0427246138904994	1.24583963101309	0
Xl.5541	0.917	3	0.268873009954364	4	0.447234627288963	0	0	6	0.315053259681087	0.601190054500503	0
Xl.72766	0.918	20	1.79053413310205	20	2.23373721799553	0	0	7	0.36716174181062	0.801586739334006	0
Xl.17229	0.936	6	0.526830235316564	4	0.438156146606815	0	0	2	0.102885982595284	1.20238010900101	0
Xl.85266	0.832	6	0.592684014731134	4	0.492925664932667	0	0	1	0.0578733652098471	1.20238010900101	0
Xl.79491	0.928	8	0.708495833701586	10	1.10483338691805	0	0	2	0.103772930721105	0.641269391467202	0
Xl.16797	0.956	6	0.515808682276468	6	0.643484550037624	0	0	2	0.100733556181156	0.801586739334004	0
Xl.58801	0.905	77	6.99257987472107	51	5.77785132995109	0	0	10	0.532051269111522	1.21023880252389	0
Xl.7751	3.12	1	0.0263415117658282	1	0.0328617109955111	0	0	1	0.0154328973892926	0.801586739334006	0
Xl.54970	0.932	11	0.970000733694446	12	1.32010993527032	0	0	3	0.154991330004054	0.734787844389504	0
Xl.73899	1.061	5	0.387302152259114	7	0.676437104752086	0	0	1	0.0453823184303419	0.572561956667147	0
Xl.73753	0.832	112	11.0634349416478	81	9.98174471488651	0	0	3	0.173620095629541	1.10836684944948	0
Xl.4116	0.93	44	3.88834702711064	35	3.85860090398905	0	0	1	0.0517748815640782	1.00770904373418	0
Xl.84448	0.9	8	0.730537926305635	9	1.02528538305995	0	0	2	0.107001421899095	0.712521546074669	0
Xl.23146	0.98	20	1.67725544304865	14	1.46469340437135	0	0	3	0.147399917922223	1.14512391333429	0
Xl.71857	0.875	18	1.69067348659304	21	2.46068491934387	0	0	5	0.275146513454816	0.687074348000576	0
Xl.71013	0.89	3	0.277029831604665	3	0.345601814514589	0	0	2	0.108203685066501	0.801586739334005	0
Xl.24974	0.176	16	7.471410609944	15	8.73822769653365	0	0	3	0.820749542976013	0.855025855289605	0
Xl.12390	0.942	4	0.348983085814794	5	0.544206678906554	0	0	2	0.102230657865377	0.641269391467204	0
Xl.21183	0.811	14	1.41873888277605	12	1.51706838430572	0	0	1	0.0593719357023339	0.935184529223005	0
Xl.12143	0.758	16	1.73478663238805	17	2.29945270607112	0	0	1	0.0635232715759799	0.754434578196711	0
Xl.70175	0.887	75	6.94916995851612	70	8.09131643903003	0	0	1	0.0542848250897325	0.85884293500072	0
Xl.14072	0.937	48	4.2101438655821	36	3.93919677589734	0	0	1	0.0513880894926284	1.06878231911201	0
Xl.21295	0.882	12	1.11817029536577	13	1.51119160768473	0	0	1	0.0545925621934158	0.739926220923698	0
Xl.55833	0.98	306	25.6620082786444	208	21.7611591506601	0	0	2	0.0982666119481485	1.17925741459714	0
Xl.72457	0.873	25	2.35353713371661	11	1.29188307143865	0	0	3	0.165466116338807	1.82178804394092	0
Xl.83203	0.928	86	7.61633021229205	73	8.06528372450174	0	0	3	0.155659396081658	0.944335062777048	0
Xl.56680	0.885	12	1.11437988758487	11	1.27436601284287	0	0	11	0.598482529266125	0.874458261091646	0
Xl.51033	0.923	5	0.445208649563293	4	0.444327359939306	0	0	4	0.208670161883392	1.0019834241675	0
Xl.8165	0.904	9	0.818218639805814	11	1.2475817714225	0	0	1	0.0532639821400362	0.655843695818733	0
Xl.34742	0.859	39	3.73135640473338	26	3.10330849354583	0	0	6	0.336325773140345	1.20238010900101	0
Xl.21609	1.419	80	4.63343293639938	49	3.54044987807875	0	0	3	0.101798392927257	1.30871304381062	0
Xl.21849	1.381	53	3.15411468906398	48	3.56362768912943	0	0	3	0.104599507287312	0.885085358014633	0
Xl.3027	1.227	16	1.07169377942147	18	1.50408613651826	0	0	11	0.431668327954784	0.712521546074671	0
Xl.7756	3.099	2	0.0530400236911158	2	0.0661687888389769	0	0	1	0.0155374765584359	0.801586739334005	0
Xl.13	3.278	6	0.150431086106255	9	0.28149995264001	0	0	1	0.0146890298519197	0.534391159556003	0
Xl.5212	0.834	24	2.36505084055781	19	2.33578204773849	0	0	3	0.173203740484147	1.01253061810611	0
Xl.73386	0.85	18	1.74039917737519	12	1.4474617172611	0	0	2	0.113295623187277	1.20238010900101	0
Xl.50494	0.998	21	1.7293545600171	16	1.64374410109811	0	0	3	0.144741402368515	1.05208259537588	0
Xl.8977	0.95	19	1.64371033418768	17	1.83472121179149	0	0	7	0.354794188402263	0.895891061608592	0
Xl.81128	0.972	11	0.930083008028008	8	0.843856282353867	0	0	1	0.0495376953236551	1.10218176658426	0
Xl.34657	0.956	60	5.15808682276468	37	3.96815472523202	0	0	2	0.100733556181156	1.29987038810919	0
Xl.58525	0.81	87	8.82733327619309	54	6.83523588706632	0	0	3	0.178335703165158	1.29144530226034	0
Xl.81160	0.893	2	0.184066106851924	3	0.344440778183633	0	0	1	0.0539200894228362	0.534391159556004	0
Xl.74043	0.513	2	0.320411371186682	1	0.199860698452232	0	0	1	0.0938608964027149	1.60317347866801	0
Xl.74047	0.869	19	1.79692153910045	19	2.24170567067192	0	0	6	0.332455511078891	0.801586739334004	0
Xl.23527	2.091	121	4.75583334377593	78	3.82459396837283	0	0	1	0.023027565688471	1.24348712127455	0
Xl.57589	7.06	2	0.0232820160649813	2	0.029044911701415	0	0	2	0.0136404078908195	0.801586739334004	0
Xl.518	1.729	14	0.665469770926186	14	0.830190593570808	0	0	1	0.0278488373942121	0.801586739334005	0
Xl.57221	3.205	40	1.0257162771842	25	0.799754588970318	0	0	2	0.0300472011573122	1.28253878293441	0
Xl.1464	3.565	10	0.230534408721975	9	0.258837824615415	0	0	1	0.013506490842803	0.890651932593339	0
Xl.20206	0.494	120	19.9640931277856	76	15.7736212778454	0	0	7	0.682296516158197	1.26566327263264	0
Xl.12486	3.044	13	0.350989394619577	7	0.235775219494732	0	0	4	0.0632728513200956	1.48866108733458	0
Xl.8630	2.675	9	0.276512018835311	8	0.306627404279611	0	0	2	0.0360004783959572	0.901785081750756	0
Xl.23646	2.17	4	0.151494040017298	2	0.0944963486691196	0	0	3	0.0665677048681006	1.60317347866801	0
Xl.3801	6.587	4	0.0499077071257835	3	0.0466958577376627	0	0	2	0.0146198997584918	1.06878231911201	0
Xl.34671	0.125	6	3.94490480205043	6	4.92136983868775	0	0	2	0.770410237673484	0.801586739334005	0
Xl.58981	0.863	167	15.903802190576	139	16.5138665405948	0	0	7	0.390561389318829	0.96305744941567	0
Xl.29013	0.857	4	0.383596344034464	3	0.358909702354708	0	0	1	0.0561851106821386	1.068782319112	0
Xl.70215	0.885	11	1.02151489695279	5	0.579257278564942	0	0	1	0.0544075026605568	1.7634908265348	0
Xl.24493	0.839	1	0.0979565157442002	1	0.122203263773534	0	0	3	0.172171537024766	0.801586739334003	0
Xl.57002	0.934	2	0.175986117150715	1	0.109773595616697	0	0	7	0.360872033171466	1.603173478668	0
Xl.86322	0.911	6	0.541287706099126	6	0.675270285220602	0	0	2	0.105709417902509	0.801586739334005	0
Xl.12959	0.89	41	3.78607436526376	28	3.2256169354695	0	0	1	0.0541018425332503	1.17375201116765	0
Xl.24643	0.872	4	0.376997783070569	2	0.235157197949529	0	0	3	0.165655871059379	1.60317347866801	0
Xl.58053	1.017	13	1.05055232765191	12	1.20977626319758	0	0	1	0.0473457619022544	0.868385634278505	0
Xl.24117	1.076	4	0.305522366949383	5	0.476433728187708	0	0	3	0.134248995877117	0.641269391467204	0
Xl.72131	0.872	49	4.61822284261447	35	4.11525096411676	0	0	5	0.276093118432298	1.12222143506761	0
Xl.12062	0.886	5	0.463800884364469	5	0.578603489311483	0	0	3	0.16303828393203	0.801586739334004	0
Xl.71873	1.001	8	0.656827306368703	8	0.819408897550408	0	0	1	0.0481025373172755	0.801586739334005	0
Xl.600	1.136	24	1.73631373329684	12	1.08304793985206	0	0	5	0.21193063316282	1.603173478668	0
Xl.24553	1.114	13	0.959076945441644	12	1.10443667834106	0	0	2	0.0864463911213515	0.868385634278503	0
Xl.72199	0.895	2	0.183654785942757	1	0.114557026040218	0	0	1	0.0537995976028969	1.603173478668	0
Xl.79225	0.911	1	0.0902146176831877	1	0.112545047536767	0	0	1	0.0528547089512544	0.801586739334005	0
Xl.58885	0.996	5	0.41257789512743	5	0.514701497520054	0	0	2	0.0966880318365317	0.801586739334006	0
Xl.79714	1.111	7	0.517820537322851	4	0.369139651866768	0	0	1	0.0433399098601195	1.40277679383451	0
Xl.24091	0.885	22	2.04302979390559	18	2.08532620283379	0	0	1	0.0544075026605568	0.979717125852673	0
Xl.5873	0.93	1	0.0883715233434236	1	0.110245740113973	0	0	2	0.103549763128156	0.801586739334004	0
Xl.63624	1.351	4	0.243332395882706	2	0.151781699934855	0	0	1	0.0356407400848207	1.60317347866801	0
Xl.58959	1	8	0.657484133675072	5	0.512642691529974	0	0	8	0.385205118836742	1.28253878293441	0
Xl.49003	1.052	6	0.468738688456563	7	0.682224114203387	0	0	4	0.183082280815942	0.687074348000577	0
Xl.50433	0.82	67	6.71515807259601	57	7.12698376029476	0	0	2	0.117440585011202	0.942215991848743	0
Xl.55993	0.709	268	31.0658934811212	186	26.8974726726587	0	0	9	0.611221098295254	1.15497444162104	0
Xl.26206	0.825	11	1.09580688945845	5	0.621385080642393	0	0	3	0.175093235834883	1.76349082653481	0
Xl.58630	0.871	7	0.660503578605841	3	0.353140774877135	0	0	2	0.110564040997917	1.87036905844601	0
Xl.25084	1.064	8	0.61793621586003	11	1.05997549000559	0	0	3	0.135763082296784	0.582972174061092	0
Xl.29197	0.284	5	1.4469281110807	3	1.08304793985206	0	0	1	0.169544506530256	1.33597789889	0
Xl.86541	0.628	4	0.523474628722191	3	0.489786011015899	0	0	1	0.0766729933990331	1.06878231911201	0
Xl.73766	0.746	1	0.110168252961641	1	0.13743771890884	0	0	6	0.387270561833186	0.801586739334008	0
Xl.16643	0.678	40	4.84870305070112	30	4.53666098699092	0	0	2	0.142037285706763	1.06878231911201	0
Xl.29218	0.381	2	0.431420035219863	3	0.807311325244053	0	0	4	0.505518528657142	0.534391159556003	0
Xl.71626	0.795	82	8.47699669203709	67	8.64076989497063	0	0	3	0.18170052775318	0.981046457095349	0
Xl.51547	0.796	36	3.7169329165048	19	2.44728923092199	0	0	1	0.0604907535861718	1.51879592715916	0
Xl.72005	1.358	27	1.63402720998039	30	2.26498980057426	0	0	3	0.106371074789233	0.721428065400605	0
Xl.71771	0.86	1	0.0955645543132372	1	0.119219230588366	0	0	1	0.0559891161099916	0.801586739334005	0
Xl.11543	1.122	13	0.952238607149725	9	0.82242143026199	0	0	1	0.0429150087830595	1.15784751237134	0
Xl.13289	1.006	4	0.326781378566139	2	0.203834072178916	0	0	2	0.0957269181999856	1.60317347866801	0
Xl.23728	1.05	35	2.73951722364613	31	3.0270330357008	0	0	3	0.137573256727408	0.905017286344843	0
Xl.19048	0.956	29	2.4930752976696	19	2.03770107511914	0	0	5	0.251833890452891	1.22347449687822	0
Xl.79135	0.885	5	0.464324953160361	8	0.926811645703908	0	0	2	0.108815005321114	0.500991712083752	0
Xl.55545	0.856	2	0.192022235302299	3	0.359328989390169	0	0	1	0.0562507474936831	0.534391159556003	0
Xl.73586	0.95	8	0.692088561763233	4	0.43169910865682	0	0	1	0.0506848840574661	1.60317347866801	0
Xl.6738	0.948	65	5.63508289674046	50	5.40762332837525	0	0	1	0.0507918141926084	1.04206276113421	0
Xl.66954	0.879	2	0.186997762706221	1	0.116642250632531	0	0	1	0.0547788849312773	1.60317347866801	0
Xl.57365	0.857	37	3.54826618231879	31	3.70873359099864	0	0	2	0.112370221364277	0.956732559850264	0
Xl.7470	1.138	3	0.216657776914017	3	0.270286129101919	0	0	2	0.0846232686372456	0.801586739334004	0
Xl.50986	1.033	43	3.42108152807697	28	2.77908913123703	0	0	2	0.0932248593506153	1.23100820683437	0
Xl.18143	0.897	1	0.091622649620272	1	0.114301603462647	0	0	2	0.107359286186383	0.801586739334008	0
Xl.28566	0.899	2	0.182837634503635	3	0.342141952077847	0	0	1	0.0535602223076671	0.534391159556003	0
Xl.22602	1.08	16	1.21756321050939	15	1.42400747647215	0	0	6	0.267503554747738	0.855025855289604	0
Xl.26357	1.002	3	0.246064421285581	2	0.20464778104989	0	0	3	0.14416359237902	1.20238010900101	0
Xl.71224	0.844	29	2.82390993432717	17	2.06514828341459	0	0	3	0.171151563464192	1.36741267298153	0
Xl.64401	0.975	4	0.337171350602601	3	0.315472425556907	0	0	2	0.0987705432914723	1.06878231911201	0
Xl.26381	0.875	2	0.187852609621449	2	0.234350944699417	0	0	1	0.0550293026909632	0.801586739334003	0
Xl.22853	1.058	8	0.621440580033149	4	0.38763152478637	0	0	1	0.0455110017529232	1.60317347866801	0
Xl.86560	0.942	13	1.13419502889808	10	1.08841335781311	0	0	4	0.204461315730755	1.0420627611342	0
Xl.26402	0.951	52	4.49384528799996	36	3.88120649738782	0	0	3	0.151894762948242	1.15784751237134	0
Xl.9041	0.838	43	4.21715658532638	38	4.64926546017637	0	0	8	0.459671979518785	0.907058678720058	0
Xl.86395	0.884	13	1.20861053984388	8	0.927860075167373	0	0	3	0.163407148827803	1.30257845141776	0
Xl.53221	0.952	98	8.46027377890717	70	7.53886311073491	0	0	2	0.101156806417212	1.12222143506761	0
Xl.64591	1.068	5	0.384763655006479	4	0.384002016127321	0	0	1	0.0450848687777086	1.00198342416751	0
Xl.15954	0.897	36	3.29841538632979	25	2.85754008656619	0	0	6	0.322077858559149	1.15428490464097	0
Xl.18216	1.289	56	3.57051119916641	61	4.85200995862349	0	0	3	0.112065104393932	0.735882908241054	0
Xl.24670	2.775	4	0.118465609671184	2	0.0738944420223386	0	0	2	0.034703163859166	1.60317347866801	0
Xl.1850	2.328	1	0.0353030570057491	1	0.0440414683444995	0	0	3	0.0620497936270525	0.801586739334004	0
Xl.14124	2.288	8	0.287361946536308	4	0.179245696339152	0	0	5	0.10522430038154	1.60317347866801	0
Xl.29430	2.618	23	0.72202707575089	15	0.587443878758564	0	0	1	0.0183921466213112	1.22909966697881	0
Xl.13550	2.309	2	0.0711871084533425	3	0.13321161321697	0	0	3	0.0625603809284445	0.534391159556004	0
Xl.86562	0.319	22	5.66796666961269	13	4.17827899052643	0	0	2	0.301884889370488	1.35653140502678	0
Xl.70422	0.78	27	2.84488327070944	23	3.02327741158703	0	0	1	0.0617315895571702	0.940993128783394	0
Xl.29646	0.666	10	1.23401676740817	5	0.769733771066027	0	0	1	0.0722982580399291	1.60317347866801	0
Xl.75783	0.166	32	15.8429911728933	28	17.2939703166738	0	0	4	1.16025638203838	0.916099130667435	0
Xl.29699	0.635	20	2.58852021131918	22	3.55216983107383	0	0	1	0.0758277792985713	0.728715217576369	0
Xl.72716	0.789	90	9.37477376913125	94	12.2150603304987	0	0	2	0.122054853877295	0.767476665319795	0
Xl.21258	0.787	3	0.313286594826114	3	0.3908330558043	0	0	3	0.183547547095017	0.801586739334005	0
Xl.29729	0.741	112	12.4221023906221	87	12.0377636067767	0	0	1	0.064980620586495	1.031927756384	0
Xl.72123	0.853	2	0.192697577278743	2	0.2403951660164	0	0	4	0.225794325226695	0.801586739334005	0
Xl.29463	3.394	1	0.0242149430493176	1	0.0302087620229802	0	0	1	0.0141869887609289	0.801586739334004	0
Xl.29815	0.509	1	0.161464669370106	1	0.201431312978379	0	0	1	0.0945985065905555	0.801586739334004	0
Xl.41646	0.759	37	4.00640858794098	15	2.02625569774693	0	0	2	0.126879156402089	1.97724729035721	0
Xl.85850	0.465	18	3.18137484036325	12	2.64589776273535	0	0	2	0.207099526256313	1.20238010900101	0
Xl.29788	0.472	6	1.04473114461081	6	1.30332887677112	0	0	1	0.102014067488544	0.801586739334003	0
Xl.31952	0.224	39	14.3090854985088	44	20.1395343101061	0	0	1	0.214958213636575	0.710497337136959	0
Xl.52499	0.981	18	1.50799113228227	25	2.61285775499477	0	0	1	0.0490832210546308	0.577142452320482	0
Xl.29134	0.947	198	17.1834554471574	154	16.6730674753149	0	0	3	0.152536345896281	1.03061152200086	0
Xl.72989	0.864	53	5.04147266851545	42	4.98402616765252	0	0	2	0.111459814478224	1.01152612344529	0
Xl.5993	0.909	4	0.361652438765166	3	0.338378014211204	0	0	4	0.211884003760584	1.06878231911201	0
Xl.73346	0.916	44	3.94777591180447	34	3.80564443493867	0	0	1	0.0525662007146209	1.03734754502048	0
Xl.79765	0.852	2	0.192923748144094	1	0.120338659983562	0	0	16	0.904237368161367	1.60317347866801	0
Xl.74349	0.616	2	0.266836093212286	3	0.49932729694478	0	0	1	0.0781666231405727	0.534391159556004	0
Xl.81625	0.858	9	0.862085839608923	13	1.55346270160598	0	0	2	0.112239253740309	0.554944665692773	0
Xl.32091	0.563	8	1.16782261754009	5	0.910555402362298	0	0	2	0.171050230389317	1.28253878293441	0
Xl.70708	0.681	19	2.29298798454963	12	1.80667027851973	0	0	1	0.0707057853958778	1.26917900394551	0
Xl.74358	0.768	2	0.214024783097354	1	0.133500700919264	0	0	10	0.62696145644001	1.60317347866801	0
Xl.33640	0.749	2	0.219453983202627	1	0.136887234053398	0	0	2	0.128573137128419	1.603173478668	0
Xl.19145	0.789	78	8.12480393324708	49	6.36742506589828	0	0	1	0.0610274269386474	1.27599521771535	0
Xl.42748	0.698	11	1.29518722607912	10	1.46889023361024	0	0	2	0.137967449440094	0.881745413267408	0
Xl.74266	0.769	2	0.213746467384614	3	0.399981293781514	0	0	1	0.0626146161958294	0.534391159556004	0
Xl.32340	0.669	3	0.3685449179793	2	0.306512820047817	0	0	1	0.0719740506047725	1.20238010900101	0
Xl.19377	0.689	6	0.715693904580993	6	0.892846487425209	0	0	4	0.279539273466431	0.801586739334005	0
Xl.19511	0.773	72	7.65505459647561	36	4.77493839458708	0	0	5	0.311453039162954	1.60317347866801	0
Xl.72361	0.769	125	13.3591542115384	94	12.5327472051541	0	0	3	0.187843848587488	1.06593981294416	0
Xl.74440	0.746	14	1.54235554146297	11	1.51181490799724	0	0	2	0.129090187277729	1.02020130460692	0
Xl.73445	0.753	2	0.218288224991724	1	0.1361600774316	0	0	3	0.191835218544194	1.60317347866801	0
Xl.33825	0.669	14	1.7198762839034	11	1.68582051026299	0	0	1	0.0719740506047725	1.02020130460692	0
Xl.78411	0.612	17	2.28293101970511	15	2.51295437024497	0	0	3	0.236032548306827	0.908464971245205	0
Xl.73617	0.442	26	4.83444215937553	22	5.10323041342055	0	0	2	0.217876198437071	0.94732978284928	0
Xl.32732	0.739	11	1.22332974804225	15	2.08109347035172	0	0	1	0.0651564815353082	0.587830275511603	0
Xl.72519	0.706	2	0.232820160649813	3	0.435673675521224	0	0	1	0.0682020394540974	0.534391159556004	0
Xl.15371	0.726	29	3.28289254073297	17	2.40080599339106	0	0	5	0.331615976960005	1.36741267298154	0
Xl.70689	0.73	112	12.6092847554123	78	10.9551040929693	0	0	1	0.0659597806227298	1.15099634365908	0
Xl.83449	1.133	4	0.29015186834734	2	0.180985945818173	0	0	2	0.0849967164247004	1.60317347866801	0
Xl.22265	3.23	12	0.305333189013191	6	0.190455489113303	0	0	1	0.0149073188404312	1.60317347866801	0
Xl.17546	1.993	66	2.72164781877538	51	2.62366053868828	0	0	1	0.0241598795055659	1.03734754502047	0
Xl.34715	4.192	7	0.13723726549754	3	0.0733744310395955	0	0	1	0.0114863167592063	1.87036905844601	0
Xl.24842	1.074	4	0.306091309904596	3	0.286392565100544	0	0	1	0.0448329980024141	1.06878231911201	0
Xl.4867	2.175	44	1.66260355641972	39	1.83844275583163	0	0	1	0.0221382252205024	0.904354270017851	0
Xl.14941	0.664	1	0.123773368538229	1	0.154410449256016	0	0	5	0.362580119386994	0.801586739334007	0
Xl.8927	0.881	18	1.67915925172408	22	2.56030402126207	0	0	5	0.273272643896667	0.655843695818733	0
Xl.25270	0.303	179	48.5518399042235	137	46.3577879469349	0	0	1	0.158913002820438	1.0473286594218	0
Xl.70217	0.722	4	0.455321422212654	3	0.426018857227125	0	0	2	0.133381273835437	1.06878231911201	0
Xl.78352	0.964	3	0.255764056149535	3	0.319072214645212	0	0	4	0.199795186118642	0.801586739334004	0
Xl.8968	0.857	1	0.0958990860086161	1	0.119636567451569	0	0	1	0.0561851106821386	0.801586739334006	0
Xl.17564	0.832	2	0.197561338243711	1	0.123231416233167	0	0	4	0.231493460839388	1.603173478668	0
Xl.86394	0.681	7	0.844785046939336	7	1.05389099580318	0	0	2	0.141411570791756	0.801586739334003	0
Xl.3071	0.483	4	0.680625397179163	5	1.06137203215316	0	0	1	0.0996907657444985	0.641269391467201	0
Xl.18742	0.972	2	0.169106001459638	1	0.105482035294233	0	0	5	0.247688476618276	1.60317347866802	0
Xl.72172	0.665	7	0.865110702204042	3	0.462534759275164	0	0	12	0.868883726699418	1.87036905844601	0
Xl.20633	0.881	115	10.7279618860149	81	9.4265738964649	0	0	8	0.437236230234668	1.1380552472026	0
Xl.70387	0.936	47	4.12683684331308	33	3.61478820950623	0	0	5	0.257214956488209	1.14165384086964	0
Xl.6536	0.834	1	0.0985437850232422	1	0.122935897249394	0	0	1	0.0577345801613822	0.801586739334007	0
Xl.86391	0.475	3	0.519066421322425	3	0.64754866298523	0	0	3	0.304109304344796	0.801586739334005	0
Xl.1438	0.894	5	0.459650540880224	3	0.344055497671123	0	0	1	0.0538597761237056	1.33597789889001	0
Xl.17804	0.736	23	2.56829739716825	23	3.20401682206234	0	0	2	0.130844130039654	0.801586739334004	0
Xl.17538	0.824	2	0.199479409488796	1	0.124427837749994	0	0	4	0.233740970167926	1.60317347866801	0
Xl.17445	0.911	10	0.902146176831877	8	0.900360380294136	0	0	3	0.158564126853763	1.00198342416751	0
Xl.3372	0.594	23	3.18226748201318	14	2.41649753583153	0	0	4	0.324246733027561	1.31689250033443	0
Xl.51203	0.782	14	1.47135196154907	17	2.22888126752163	0	0	3	0.184721124761865	0.660130255922119	0
Xl.71369	0.722	9	1.02447319997847	12	1.7040754289085	0	0	1	0.0666906369177185	0.601190054500503	0
Xl.20188	0.668	21	2.5836764234986	20	3.06971671574835	0	0	7	0.504572573326571	0.841666076300705	0
Xl.9510	0.874	2	0.1880675439574	1	0.117309540395875	0	0	2	0.110184530559709	1.60317347866801	0
Xl.10681	0.918	29	2.59627449299797	27	3.01554524429396	0	0	2	0.104903354803034	0.860963534840229	0
Xl.45038	0.902	367	33.4391182176762	218	24.7796245573247	0	0	6	0.320292504576005	1.34946024465862	0
Xl.34865	0.401	10	2.04951413240359	5	1.27841070206976	0	0	1	0.120076408614945	1.60317347866801	0
Xl.19887	0.712	15	1.73143644752916	7	1.00800529233422	0	0	3	0.202881909499689	1.71768587000144	0
Xl.74324	0.733	3	0.336366371252595	3	0.419625668373785	0	0	1	0.0656898224482848	0.801586739334005	0
Xl.20579	0.741	11	1.22002791336467	9	1.24528589035621	0	0	9	0.584825585278455	0.979717125852671	0
Xl.17900	0.806	1	0.101967142319335	1	0.12720662320843	0	0	1	0.0597402479585518	0.801586739334007	0
Xl.17490	0.886	12	1.11312212247473	16	1.85153116579675	0	0	8	0.434768757152079	0.601190054500504	0
Xl.17964	0.775	19	2.01487073223006	10	1.32294888136767	0	0	4	0.248519431507576	1.52301480473462	0
Xl.11388	0.741	23	2.55096745521705	25	3.4591274732117	0	0	3	0.194941861759485	0.737459800187285	0
Xl.19597	0.681	2	0.241367156268382	3	0.451667569629933	0	0	7	0.494940497771144	0.534391159556004	0
Xl.18056	0.687	5	0.59814786542492	3	0.447722874698667	0	0	1	0.0700882676194946	1.33597789889001	0
Xl.10738	0.525	1	0.156543841351208	1	0.195292453916181	0	0	1	0.0917155044849386	0.801586739334005	0
Xl.55229	0.82	43	4.30972831524818	25	3.12587007030472	0	0	1	0.0587202925056009	1.37872919165449	0
Xl.10665	0.516	2	0.318548514377457	1	0.198698717647277	0	0	3	0.279945580549958	1.60317347866801	0
Xl.19339	0.689	18	2.14708171374298	15	2.23211621856302	0	0	6	0.419308910199647	0.961904087200807	0
Xl.18038	0.787	18	1.87971956895669	12	1.5633322232172	0	0	2	0.122365031396678	1.20238010900101	0
Xl.3681	0.821	131	13.1136451753097	102	12.7380157213294	0	0	4	0.234595078463302	1.02948885149759	0
Xl.68219	0.808	12	1.22057698083243	12	1.52270106395042	0	0	2	0.119184752115329	0.801586739334	0
Xl.34875	0.951	113	9.76547149123069	90	9.70301624346954	0	0	1	0.0506315876494141	1.00643668383047	0
Xl.75628	0.445	10	1.8468655440311	5	1.15200604838196	0	0	3	0.324611055199502	1.60317347866801	0
Xl.1941	0.303	5	1.35619664536937	8	2.70702411368963	0	0	4	0.635652011281753	0.500991712083752	0
Xl.85603	1.639	6	0.30086217221251	4	0.250222180124453	0	0	1	0.0293780597038394	1.20238010900101	0
Xl.34969	1.86	1	0.0441857616717118	1	0.0551228700569864	0	0	2	0.0517748815640782	0.801586739334005	0
Xl.75811	0.89	2	0.18468655440311	2	0.230401209676393	0	0	1	0.0541018425332503	0.801586739334004	0
Xl.80352	0.886	72	6.67873273484836	53	6.13319698670172	0	0	2	0.10869218928802	1.0889480232462	0
Xl.50717	0.907	14	1.26857467908641	15	1.69562080991171	0	0	1	0.0530878057933768	0.748147623378404	0
Xl.32359	0.88	60	5.603557957458	32	3.72831048385436	0	0	8	0.437733089587207	1.50297513625126	0
Xl.52258	0.897	6	0.549735897721632	5	0.571508017313237	0	0	1	0.0536796430931915	0.961904087200807	0
Xl.51713	0.869	15	1.41862226771089	12	1.41581410779279	0	0	1	0.0554092518464819	1.00198342416751	0
Xl.12734	0.891	6	0.553437822958814	6	0.690427867380436	0	0	1	0.0540411221712601	0.801586739334004	0
Xl.40499	0.895	18	1.65289307348482	20	2.29114052080435	0	0	1	0.0537995976028969	0.721428065400606	0
Xl.74635	0.879	2	0.186997762706221	2	0.233284501265062	0	0	1	0.0547788849312773	0.801586739334007	0
Xl.55314	0.894	90	8.27370973584402	49	5.61957312862835	0	0	10	0.538597761237056	1.47230217428695	0
Xl.35301	0.86	2	0.191129108626474	3	0.357657691765098	0	0	1	0.0559891161099916	0.534391159556002	0
Xl.81343	0.892	3	0.276408688484475	4	0.459769230071725	0	0	1	0.0539805379535793	0.601190054500504	0
Xl.49781	0.889	10	0.924471504042564	6	0.691981135923474	0	0	5	0.270813497494897	1.33597789889001	0
Xl.48921	0.728	1	0.112892193282121	1	0.140835904266476	0	0	1	0.0661409888112538	0.801586739334008	0
Xl.15295	0.897	18	1.6492076931649	15	1.71452405193971	0	0	2	0.107359286186383	0.961904087200809	0
Xl.76665	0.917	32	2.86797877284655	25	2.79521642055602	0	0	3	0.157526629840543	1.02603102634753	0
Xl.54524	0.659	7	0.872987279158858	5	0.77791000232166	0	0	1	0.0730662213271514	1.12222143506761	0
Xl.74768	0.6	11	1.50673447300537	11	1.87968986894324	0	0	12	0.963012797091855	0.801586739334002	0
Xl.54522	0.808	46	4.67887842652433	43	5.45634547915566	0	0	4	0.238369504230657	0.857511395566609	0
Xl.21150	0.913	3	0.27005098590159	2	0.22459701709966	0	0	2	0.10547785291258	1.20238010900101	0
Xl.55481	0.836	12	1.17969641209642	9	1.10377613008846	0	0	1	0.0575964591562115	1.06878231911201	0
Xl.13247	0.795	37	3.82498631226064	40	5.15866859401232	0	0	1	0.0605668425843934	0.741467733883954	0
Xl.21094	0.804	5	0.511103959635472	8	1.02018446075617	0	0	1	0.0598888555405383	0.500991712083751	0
Xl.72811	0.728	21	2.37073605892454	19	2.67588218106305	0	0	1	0.0661409888112538	0.885964290842849	0
Xl.85635	0.727	21	2.37399704387491	14	1.97441476792837	0	0	4	0.264927867150442	1.20238010900101	0
Xl.75309	0.798	3	0.308968107930015	2	0.256963755152869	0	0	2	0.120678295374919	1.20238010900101	0
Xl.33534	0.8	2	0.20546379177346	1	0.128160672882493	0	0	1	0.060188299818241	1.60317347866802	0
Xl.15685	0.834	8	0.788350280185937	6	0.737615383496365	0	0	1	0.0577345801613822	1.06878231911201	0
Xl.48009	0.142	1	0.578771244432282	1	0.722031959901372	0	0	2	0.678178026121025	0.801586739334005	0
Xl.42665	0.473	5	0.868768675574883	4	0.867048949733571	0	0	3	0.305395178781772	1.00198342416751	0
Xl.74677	0.522	11	1.73187870460388	6	1.17848894604592	0	0	2	0.184485210170854	1.46957568877901	0
Xl.74650	0.443	32	5.93665131986521	16	3.70306233159349	0	0	4	0.434768757152079	1.60317347866801	0
Xl.83434	0.676	6	0.729457248899858	5	0.758347176819488	0	0	2	0.1424575143627	0.961904087200806	0
Xl.38725	0.761	36	3.88788252501685	45	6.06279135843596	0	0	1	0.0632728513200956	0.641269391467204	0
Xl.48051	0.824	2	0.199479409488796	1	0.124427837749994	0	0	1	0.0584352425419815	1.60317347866801	0
Xl.57718	0.647	11	1.39728080958767	8	1.26774081367536	0	0	4	0.297685563243232	1.10218176658426	0
Xl.40072	0.289	19	5.40320006047853	13	4.61201037362606	0	0	2	0.33322242113905	1.17154984979585	0
Xl.47018	0.821	81	8.10843709313045	67	8.36712797381443	0	0	5	0.293243848079128	0.96908247591126	0
Xl.86256	0.758	5	0.542120822621266	7	0.946833467205757	0	0	5	0.3176163578799	0.572561956667146	0
Xl.30566	0.639	45	5.78771244432281	40	6.41806186578997	0	0	4	0.301412456053789	0.901785081750755	0
Xl.75829	0.761	1	0.107996736806024	1	0.134728696854132	0	0	2	0.126545702640191	0.80158673933401	0
Xl.77621	0.526	5	0.781231147427604	5	0.97460587743341	0	0	4	0.366164561631884	0.801586739334005	0
Xl.42313	0.659	1	0.124712468451265	1	0.155582000464332	0	0	2	0.146132442654303	0.801586739334002	0
Xl.42342	0.275	6	1.79313854638656	4	1.49132419354174	0	0	2	0.350186471669766	1.20238010900101	0
Xl.70191	0.782	17	1.7866416675953	7	0.917774639567728	0	0	1	0.0615737082539549	1.94671065266829	0
Xl.42413	0.522	2	0.314887037200705	1	0.196414824340986	0	0	8	0.737940840683414	1.60317347866801	0
Xl.42532	0.57	285	41.092758354692	205	36.8742988644367	0	0	3	0.25342442028733	1.11440107663508	0
Xl.13826	0.74	2	0.22212301813347	2	0.27710415758377	0	0	1	0.0650684322359362	0.801586739334003	0
Xl.59356	0.29	14	3.96757666872888	14	4.94965357339285	0	0	1	0.166036689153768	0.801586739334005	0
Xl.86120	0.818	11	1.10518421002839	10	1.25340511376522	0	0	1	0.0588638629029252	0.881745413267403	0
Xl.49827	0.454	2	0.362050734402573	1	0.225833784814966	0	0	1	0.106058678093817	1.60317347866802	0
Xl.59455	0.224	5	1.83449814083446	5	2.28858344433024	0	0	1	0.214958213636575	0.801586739334003	0
Xl.68510	0.752	67	7.32237981320309	60	8.18046848186128	0	0	3	0.192090318568854	0.895105192256306	0
Xl.59406	0.279	8	2.35657395582463	10	3.6748580037991	0	0	5	0.862914692734637	0.641269391467203	0
Xl.46717	1.109	6	0.444646618806406	5	0.462256710126216	0	0	7	0.303926491417628	0.961904087200807	0
Xl.81362	0.949	1	0.0866022304629968	1	0.10803850190305	0	0	3	0.152214878360146	0.801586739334007	0
Xl.46733	0.172	12	5.73387325879423	15	8.94144229412745	0	0	1	0.279945580549958	0.641269391467204	0
Xl.58841	2.343	5	0.17538522558554	5	0.218797563606476	0	0	2	0.0411016985527894	0.801586739334007	0
Xl.56726	1.557	1	0.052784532247517	1	0.0658500567154751	0	0	5	0.154626332224126	0.801586739334005	0
Xl.34369	4.48	1	0.0183449814083446	1	0.0228858344433024	0	0	1	0.0107479106818287	0.801586739334004	0
Xl.16599	2.37	89	3.08629155575324	55	2.37935426448511	0	0	2	0.0406334513540867	1.29711308728594	0
Xl.47655	1.681	1	0.0488908487265818	1	0.0609925867376531	0	0	3	0.0859321353740502	0.801586739334005	0
Xl.32195	1.007	38	3.1013402531843	22	2.23994820529482	0	0	6	0.2868955701366	1.3845589133951	0
Xl.19491	1.532	32	1.71666875633178	37	2.47621143428316	0	0	1	0.0314299215761049	0.693264206991573	0
Xl.19455	1.456	55	3.10453531525832	44	3.09838989386248	0	0	15	0.496057416084404	1.0019834241675	0
Xl.8640	1.909	554	23.8505899722361	351	18.8515018048215	0	0	3	0.0756688944807639	1.26518248886336	0
Xl.14216	3.495	5	0.117575846508418	4	0.117343105357362	0	0	2	0.0275540142229429	1.00198342416751	0
Xl.66975	1.463	21	1.17969641209642	13	0.911053313723809	0	0	1	0.032912262374978	1.29487088661647	0
Xl.47521	1.182	11	0.76483983401288	6	0.520449433025354	0	0	3	0.12220974582384	1.46957568877901	0
Xl.47510	3.722	2	0.0441620186509317	3	0.0826398750451328	0	0	2	0.0258735302818876	0.534391159556003	0
Xl.15219	1.456	38	2.1449516723603	30	2.11253856399715	0	0	1	0.0330704944056269	1.01534320315641	0
Xl.1500	3.278	2	0.0501436953687517	1	0.0312777725155567	0	0	1	0.0146890298519197	1.60317347866801	0
Xl.61638	0.827	20	1.98755784061388	19	2.35555287522842	0	0	1	0.0582232646367506	0.843775515088425	0
Xl.16586	0.851	111	10.7198500055718	80	9.6384054811746	0	0	2	0.113162490845106	1.11220160082593	0
Xl.3777	0.75	75	8.2185516709384	59	8.06557834673826	0	0	3	0.192602559418371	1.01896619406865	0
Xl.55629	0.296	76	21.1016867226797	52	18.011770242945	0	0	4	0.650684322359362	1.17154984979586	0
Xl.47481	2.487	2	0.0660920922471926	1	0.0412257894274205	0	0	3	0.0580827983770721	1.60317347866801	0
Xl.5942	1.219	17	1.14614748487246	15	1.26163090614432	0	0	6	0.237000688373713	0.908464971245204	0
Xl.47464	2.734	50	1.50302700638961	37	1.3875478849019	0	0	2	0.0352235843852178	1.08322532342433	0
Xl.47459	2.516	3	0.097995449176531	2	0.0815012228187558	0	0	4	0.0765510967481602	1.20238010900101	0
Xl.33526	1.179	27	1.88211106968055	17	1.47835890687185	0	0	1	0.0408402373660668	1.27310835070695	0
Xl.55501	0.863	7	0.666626439125942	6	0.712828771536464	0	0	2	0.111588968376808	0.935184529223006	0
Xl.15291	1.577	32	1.66768328135719	20	1.30029852005066	0	0	2	0.0610661253704411	1.28253878293441	0
Xl.48401	2.485	3	0.0992179276169625	4	0.165035876548885	0	0	6	0.116259090192176	0.601190054500503	0
Xl.48373	1.965	11	0.460071594810801	10	0.521773731837124	0	0	1	0.0245041424196401	0.881745413267405	0
Xl.24439	1.602	7	0.359112744672714	3	0.192001008063661	0	0	2	0.0601131583702781	1.87036905844601	0
Xl.24930	2.521	3	0.0978010908878032	2	0.0813395781880165	0	0	10	0.190998174750467	1.20238010900101	0
Xl.85804	1.137	31	2.24076606683457	26	2.3445400140333	0	0	1	0.0423488477173199	0.955738035359777	0
Xl.48692	3.094	13	0.345317297098252	7	0.231965018791843	0	0	1	0.015562585602648	1.48866108733458	0
Xl.48680	3.328	1	0.0246951672804639	1	0.0308078540582917	0	0	1	0.0144683413024618	0.801586739334004	0
Xl.35336	0.82	9	0.902036159005434	7	0.875243619685321	0	0	12	0.704643510067211	1.03061152200086	0
Xl.19913	0.784	7	0.733799256333785	3	0.392328590456613	0	0	2	0.122833264935186	1.87036905844601	0
Xl.80181	0.844	19	1.85014788800746	12	1.45775172946912	0	0	2	0.114101042309462	1.26917900394551	0
Xl.13913	0.738	75	8.35218665745772	55	7.64101572741153	0	0	2	0.130489538901335	1.09307282636455	0
Xl.59519	0.838	25	2.45183522402697	16	1.95758545691637	0	0	10	0.574589974398482	1.25247928020938	0
Xl.12647	0.883	9	0.837677973255329	7	0.812797019413322	0	0	1	0.0545307359621662	1.03061152200086	0
Xl.46982	0.843	15	1.46237574215986	10	1.21623414360611	0	0	1	0.0571181967432892	1.20238010900101	0
Xl.74634	0.856	45	4.32050029430173	30	3.59328989390169	0	0	1	0.0562507474936831	1.20238010900101	0
Xl.79755	0.884	21	1.9523708720555	21	2.43563269731436	0	0	1	0.0544690496092678	0.801586739334003	0
Xl.26015	1.417	18	1.04399386081081	16	1.15769697452076	0	0	4	0.135922765997439	0.901785081750759	0
Xl.48996	0.969	7	0.593703423081205	7	0.740660235440623	0	0	2	0.0993821256028747	0.801586739334004	0
Xl.48989	1.458	1	0.0563686671532126	1	0.0703213568628222	0	0	3	0.0990753906473102	0.801586739334005	0
Xl.48820	0.683	6	0.721981113113183	5	0.750574950995569	0	0	2	0.1409974812726	0.961904087200807	0
Xl.44410	0.992	37	3.06538721597501	34	3.51408296613289	0	0	6	0.29123370879794	0.872314981039946	0
Xl.49748	1.27	65	4.20634534339367	44	3.55216983107383	0	0	1	0.0379138896492856	1.1841622285616	0
Xl.48513	1.21	7	0.475453402450982	10	0.847343291785081	0	0	4	0.159175668940803	0.561110717533804	0
Xl.19558	2.737	5	0.15013795526011	7	0.262221325590779	0	0	3	0.0527774642176757	0.572561956667149	0
Xl.49701	2.622	1	0.0313445906595667	1	0.0391031801319583	0	0	3	0.0550922652798544	0.801586739334005	0
Xl.5386	2.762	34	1.01169716441675	30	1.11363365285295	0	0	2	0.0348665024291041	0.908464971245207	0
Xl.2612	3.038	10	0.27052507145946	7	0.236240871672799	0	0	3	0.0475483606200719	1.14512391333429	0
Xl.18276	1.583	30	1.55752716442294	29	1.87828655140483	0	0	1	0.0304173340837604	0.829227661380004	0
Xl.17925	2.891	79	2.24581661018379	66	2.34067226848691	0	0	6	0.0999321477438798	0.959475036475552	0
Xl.49102	1.984	10	0.414241515672298	11	0.568454597462673	0	0	1	0.0242694757331617	0.728715217576367	0
Xl.3960	1.94	5	0.211818342034495	4	0.211399048053597	0	0	2	0.049639834901642	1.00198342416751	0
Xl.10090	1.994	50	2.06082037887121	55	2.82801885999484	0	0	6	0.144886579301683	0.728715217576367	0
Xl.14	3.744	13	0.285366377463139	6	0.164308554977556	0	0	17	0.218632713014978	1.73677126855701	0
Xl.49505	1.431	13	0.746618949840665	7	0.501537224417864	0	0	2	0.0672964917604371	1.48866108733458	0
Xl.49494	5.378	5	0.0764089965687839	5	0.0953221813927062	0	0	1	0.00895326140844046	0.801586739334005	0
Xl.2359	2.762	27	0.803406571742711	35	1.29923926166177	0	0	1	0.0174332512145521	0.61836691320052	0
Xl.57244	1.339	14	0.85929591779789	7	0.535996839538434	0	0	7	0.251721044796228	1.60317347866801	0
Xl.49189	9.624	2	0.0170792844366966	1	0.010653422517248	0	0	1	0.00500318369228936	1.60317347866801	0
Xl.49838	1.079	12	0.914018721513075	11	1.04523996419457	0	0	1	0.0446252454630146	0.874458261091643	0
Xl.85861	1.05	9	0.704447286080434	11	1.07410849653899	0	0	1	0.0458577522424693	0.655843695818733	0
Xl.32096	0.938	31	2.71615247120565	24	2.62333147051586	0	0	3	0.153999914247098	1.03538287163975	0
Xl.14481	3.635	3	0.0678284869678547	3	0.0846177757683588	0	0	1	0.0132463933575221	0.801586739334005	0
Xl.24142	1.736	52	2.46177815028109	45	2.65770980631899	0	0	2	0.0554730873900838	0.926278009897073	0
Xl.59533	0.746	6	0.661009517769844	4	0.549750875635361	0	0	2	0.129090187277729	1.20238010900101	0
Xl.86691	0.725	10	1.13359333392254	5	0.70709336762755	0	0	3	0.199244026984522	1.60317347866801	0
Xl.9483	0.798	19	1.95679801689009	21	2.69811942910513	0	0	4	0.241356590749838	0.725245145111716	0
Xl.86694	0.921	5	0.446175443590575	3	0.33396918014982	0	0	2	0.104561650064262	1.33597789889001	0
Xl.74776	0.79	6	0.62419379779279	3	0.389348879643018	0	0	1	0.0609501770311301	1.60317347866801	0
Xl.72213	0.78	109	11.4848991299011	65	8.5440448588329	0	0	2	0.12346317911434	1.34419930134472	0
Xl.50312	0.785	38	3.97840717828865	39	5.09377451456535	0	0	6	0.368030368315359	0.781033233197235	0
Xl.22601	1.777	1	0.0462495873434913	1	0.0576975454732666	0	0	1	0.0270965896761918	0.801586739334006	0
Xl.67822	1.746	13	0.611919654766318	9	0.528497620133994	0	0	1	0.0275776860564678	1.15784751237134	0
Xl.24705	2.842	14	0.404854762115192	6	0.216457153355372	0	0	3	0.0508275579042147	1.87036905844602	0
Xl.4460	1.436	403	23.0645983522853	310	22.1335981022691	0	0	1	0.0335310862497164	1.0420627611342	0
Xl.52922	1.017	10	0.808117175116853	10	1.00814688599798	0	0	3	0.142037285706763	0.801586739334006	0
Xl.57436	2.895	20	0.567775590392981	19	0.672898869711192	0	0	2	0.0332646907458327	0.843775515088427	0
Xl.85875	0.995	35	2.89094782394818	39	4.01870652656663	0	0	4	0.19357041147575	0.719372714786927	0
Xl.54050	2.059	5	0.199576291183545	5	0.248976537897025	0	0	3	0.0701563475297612	0.801586739334003	0
Xl.54044	3.793	5	0.108338408528057	4	0.108123952866854	0	0	2	0.0253892116291024	1.00198342416751	0
Xl.48575	1.659	1	0.049539190301015	1	0.0618014094671457	0	0	1	0.0290238938243477	0.801586739334005	0
Xl.17578	3.259	4	0.100872067148676	3	0.0943803666517289	0	0	4	0.059098668124692	1.068782319112	0
Xl.53991	1.366	1	0.0601650927594319	1	0.0750574950995569	0	0	3	0.10574811095445	0.801586739334005	0
Xl.5041	3.933	22	0.459720663006979	10	0.260687867546389	0	0	3	0.0367281768532363	1.76349082653481	0
Xl.81233	1.688	31	1.50933117179556	19	1.15405345249639	0	0	4	0.114101042309462	1.30785204838706	0
Xl.58911	1.963	26	1.08854989019052	21	1.09684121468461	0	0	2	0.0490582168666253	0.992440724889724	0
Xl.53767	0.752	19	2.07649576792326	12	1.63609369637226	0	0	2	0.128060212379236	1.2691790039455	0
Xl.75879	0.78	3	0.316098141189938	2	0.262893687964089	0	0	2	0.12346317911434	1.20238010900101	0
Xl.84745	0.865	75	7.1259118534148	68	8.06004694197416	0	0	1	0.0556654796006853	0.88410302132427	0
Xl.2717	0.856	41	3.93645582369713	28	3.35373723430824	0	0	2	0.112501494987366	1.17375201116765	0
Xl.19585	0.915	219	19.6706318681476	155	17.3682223359882	0	0	9	0.473612851028781	1.13256448976869	0
Xl.56373	0.769	5	0.534366168461534	5	0.666635489635857	0	0	4	0.250458464783317	0.801586739334004	0
Xl.74124	0.828	1	0.0992578704219613	1	0.123826737084535	0	0	2	0.116305893368582	0.801586739334003	0
Xl.58114	0.791	10	1.03900779657881	8	1.03695108274078	0	0	3	0.182619367337267	1.00198342416751	0
Xl.53682	0.838	28	2.7460554509102	20	2.44698182114546	0	0	5	0.287294987199241	1.1222214350676	0
Xl.58282	0.804	13	1.32887029505223	6	0.765138345567125	0	0	4	0.239555422162153	1.73677126855701	0
Xl.79707	0.767	74	7.9292415078154	46	6.14903880322785	0	0	1	0.0627778876852578	1.28950910240688	0
Xl.11458	1.116	48	3.53486093373694	32	2.93988640303928	0	0	3	0.129437203910196	1.202380109001	0
Xl.53938	0.531	20	3.09549968773574	15	2.89628639282471	0	0	3	0.272037513302784	1.06878231911201	0
Xl.24972	0.907	22	1.99347449570722	28	3.16515884516853	0	0	1	0.0530878057933768	0.629818152333861	0
Xl.85853	0.804	34	3.47550692552121	41	5.22844536137536	0	0	1	0.0598888555405383	0.664730466764784	0
Xl.75266	0.751	89	9.73969505610542	86	11.7409511242551	0	0	1	0.0641153659848106	0.829549067450304	0
Xl.12212	0.775	3	0.318137484036325	3	0.396884664410302	0	0	7	0.434909005138257	0.801586739334006	0
Xl.86266	0.853	9	0.867139097754344	13	1.5625685791066	0	0	3	0.169345743920021	0.554944665692773	0
Xl.54344	0.768	2	0.214024783097354	1	0.133500700919264	0	0	1	0.062696145644001	1.60317347866801	0
Xl.7861	0.767	37	3.9646207539077	21	2.8071698884301	0	0	2	0.125555775370516	1.4123194931123	0
Xl.54358	0.829	78	7.73277479292153	67	8.28638367491152	0	0	2	0.116165596754144	0.933190532358991	0
Xl.86387	0.784	63	6.60419330700407	45	5.88492885684919	0	0	1	0.0614166324675928	1.12222143506761	0
Xl.80357	0.916	25	2.24305449534345	21	2.350545092168	0	0	1	0.0525662007146209	0.954269927778579	0
Xl.58392	0.787	93	9.71188443960954	70	9.11943796876701	0	0	2	0.122365031396678	1.06496523940089	0
Xl.80534	0.903	30	2.73041583752106	24	2.72501098487694	0	0	4	0.213291870895206	1.0019834241675	0
Xl.55661	0.223	1	0.3685449179793	1	0.459769230071725	0	0	3	0.647766455442952	0.801586739334005	0
Xl.54865	1.081	7	0.532191135028388	8	0.758768091071192	0	0	1	0.0445426825666908	0.701388396917254	0
Xl.22858	1.514	44	2.38848265205607	32	2.16704968678457	0	0	4	0.127214372138951	1.10218176658425	0
Xl.4532	0.902	6	0.546688581215414	7	0.795676017895747	0	0	2	0.106764168192002	0.687074348000575	0
Xl.85851	0.829	76	7.53449851617995	66	8.16270630662926	0	0	16	0.929324774033154	0.923039275596732	0
Xl.55463	1.432	2	0.114784241214223	2	0.143196282550272	0	0	2	0.0672494970036212	0.801586739334002	0
Xl.17759	1.488	20	1.1046440417928	9	0.620132288141097	0	0	1	0.0323593009775489	1.78130386518669	0
Xl.78557	1.681	9	0.440017638539236	9	0.548933280638877	0	0	1	0.0286440451246834	0.801586739334005	0
Xl.85836	2.335	2	0.0703944468602861	1	0.0439094382466787	0	0	3	0.0618637771151085	1.60317347866801	0
Xl.49841	1.076	9	0.687425325636111	9	0.857580710737875	0	0	1	0.0447496652923725	0.801586739334004	0
Xl.2357	3.351	4	0.0981026758691542	3	0.0917892017063516	0	0	3	0.0431071081956963	1.06878231911201	0
Xl.55956	3.234	9	0.228716651324816	7	0.221923243086569	0	0	1	0.0148888805982043	1.03061152200086	0
Xl.55844	0.482	15	2.55764056149535	8	1.7017184781078	0	0	3	0.299692779177963	1.50297513625126	0
Xl.73002	0.672	6	0.733799256333785	4	0.610288918488064	0	0	1	0.0716527378788583	1.20238010900101	0
Xl.55830	0.673	16	1.95389044182785	13	1.98049182463289	0	0	3	0.214638810644544	0.986568294564927	0
Xl.34159	0.726	8	0.90562552847806	7	0.988567173749261	0	0	1	0.0663231953920011	0.916099130667434	0
Xl.55758	0.702	8	0.936587085007225	8	1.16841639095151	0	0	3	0.205771965190567	0.801586739334003	0
Xl.5880	0.68	51	6.1639137532038	54	8.1419721595937	0	0	2	0.141619528984096	0.757054142704339	0
Xl.10771	0.718	76	8.69930260433591	60	8.5678444266848	0	0	2	0.134124344998866	1.01534320315641	0
Xl.82483	0.688	88	10.5121009744561	74	11.0277788294239	0	0	2	0.139972790274979	0.953238284613408	0
Xl.81794	0.873	11	1.03555633883531	8	0.939551324682655	0	0	3	0.165466116338807	1.10218176658426	0
Xl.73877	0.866	6	0.569414665422984	3	0.355179693900675	0	0	2	0.111202401511762	1.60317347866801	0
Xl.84496	0.846	19	1.84577401593179	11	1.33311338222925	0	0	1	0.0569156499463272	1.38455891339509	0
Xl.56300	0.882	100	9.31808579471473	79	9.18339515439182	0	0	2	0.109185124386832	1.01466675865064	0
Xl.12682	0.877	16	1.49939369139127	10	1.16908253484601	0	0	1	0.0549038082720556	1.2825387829344	0
Xl.51595	0.872	3	0.282748337302926	2	0.235157197949529	0	0	1	0.0552186236864596	1.20238010900101	0
Xl.24372	0.844	69	6.71895811960604	56	6.80284140418923	0	0	4	0.228202084618923	0.987669375250828	0
Xl.71843	0.886	142	13.1719451159509	85	9.83625931829521	0	0	9	0.489114851796089	1.33912137629916	0
Xl.14537	0.856	60	5.76066705906897	31	3.71306622369841	0	0	2	0.112501494987366	1.55145820516259	0
Xl.15404	0.828	19	1.88589953801726	14	1.73357431918349	0	0	2	0.116305893368582	1.08786771766757	0
Xl.56218	0.812	2	0.202427381057596	2	0.252533345581268	0	0	1	0.0592988175549172	0.801586739334005	0
Xl.58501	0.856	2	0.192022235302299	2	0.239552659593446	0	0	2	0.112501494987366	0.801586739334004	0
Xl.17967	0.836	9	0.884772309072316	4	0.490567168928205	0	0	3	0.172789377468634	1.80357016350151	0
Xl.15280	0.866	2	0.189804888474328	3	0.355179693900675	0	0	1	0.0556012007558808	0.534391159556003	0
Xl.56121	0.899	5	0.457094086259088	4	0.456189269437129	0	0	1	0.0535602223076671	1.00198342416751	0
Xl.29522	0.872	4	0.376997783070569	2	0.235157197949529	0	0	2	0.110437247372919	1.60317347866801	0
Xl.56508	0.85	34	3.28742066837536	29	3.498032483381	0	0	1	0.0566478115936386	0.939791349564006	0
Xl.10225	0.636	7	0.904557573845421	3	0.483625180688655	0	0	3	0.227125659691475	1.87036905844601	0
Xl.73118	0.839	25	2.448912893605	15	1.83304895660301	0	0	2	0.114781024683177	1.33597789889	0
Xl.80069	0.809	9	0.914301174764469	6	0.760409431194028	0	0	2	0.119037428565124	1.20238010900101	0
Xl.56423	0.837	27	2.65114570030271	19	2.32741006907276	0	0	2	0.115055292364618	1.13909694536938	0
Xl.4575	0.837	12	1.17828697791231	16	1.95992426869285	0	0	2	0.115055292364618	0.601190054500501	0
Xl.71910	0.791	73	7.58475691502532	36	4.66627987233352	0	0	1	0.0608731224457557	1.62543977698284	0
Xl.13986	0.806	6	0.61180285391601	4	0.508826492833721	0	0	1	0.0597402479585518	1.20238010900101	0
Xl.2685	0.862	62	5.91125526215987	44	5.23347527315983	0	0	3	0.167577632904615	1.12950858724337	0
Xl.17660	0.846	51	4.95444604276428	51	6.18079840851742	0	0	2	0.113831299892654	0.801586739334004	0
Xl.81556	1.047	4	0.313984782079786	2	0.195852031148032	0	0	3	0.137967449440094	1.60317347866801	0
Xl.53408	0.894	2	0.183860216352089	3	0.344055497671123	0	0	1	0.0538597761237056	0.534391159556003	0
Xl.13834	0.873	97	9.13172407882044	77	9.04318150007056	0	0	1	0.0551553721129356	1.00979108721297	0
Xl.57821	0.732	5	0.561376480255355	3	0.420198927483585	0	0	4	0.263118250571545	1.33597789889001	0
Xl.56883	0.876	25	2.3454770750395	27	3.16012618066422	0	0	4	0.219865935409099	0.742209943827784	0
Xl.71555	0.856	33	3.16836688248793	26	3.11418457471479	0	0	8	0.450005979949465	1.01739855377008	0
Xl.72794	1.036	6	0.475977896000293	9	0.890691935090688	0	0	5	0.232387257985486	0.534391159556003	0
Xl.6053	0.795	47	4.8587663966554	49	6.31936902766509	0	0	8	0.484534740675147	0.768868913238738	0
Xl.58000	0.822	130	12.9977094552554	124	15.4665921532158	0	0	4	0.234309682990719	0.840373194463069	0
Xl.2581	0.961	19	1.62489575179843	16	1.70703081466797	0	0	1	0.0501047240942693	0.951884252959127	0
Xl.57647	0.881	63	5.87705738103427	40	4.65509822047649	0	0	5	0.273272643896667	1.26249911445106	0
Xl.56814	0.75	5	0.547903444729226	4	0.546818870965306	0	0	1	0.064200853139457	1.0019834241675	0
Xl.21255	0.85	36	3.48079835475038	26	3.13616705406572	0	0	5	0.283239057968193	1.10988933138555	0
Xl.12307	0.731	2	0.224857774854676	2	0.280515836678508	0	0	4	0.263478193458784	0.801586739334007	0
Xl.9095	0.886	14	1.29864247622051	9	1.04148628076067	0	0	2	0.10869218928802	1.24691270563067	0
Xl.32939	0.872	31	2.92173281879691	28	3.29220077129341	0	0	6	0.331311742118758	0.887471032834078	0
Xl.80364	0.899	33	3.01682096930998	20	2.28094634718565	0	0	2	0.107120444615334	1.32261811990111	0
Xl.56802	0.724	3	0.340547721171481	2	0.283228006370151	0	0	1	0.0665064086389403	1.20238010900101	0
Xl.74835	0.863	42	3.99975863475565	21	2.49490070037763	0	0	6	0.334766905130425	1.60317347866801	0
Xl.14331	0.885	15	1.39297485948108	14	1.62192037998184	0	0	2	0.108815005321114	0.858842935000716	0
Xl.73516	0.849	94	9.09945650257019	86	10.385694104023	0	0	1	0.0567145345754921	0.876152947644147	0
Xl.55660	0.837	6	0.589143488956157	6	0.734971600759819	0	0	1	0.0575276461823092	0.801586739334004	0
Xl.86743	0.824	8	0.797917637955184	5	0.622139188749968	0	0	2	0.116870485083963	1.28253878293441	0
Xl.82554	0.865	52	4.94063221836759	31	3.67443316472351	0	0	1	0.0556654796006853	1.34459711114091	0
Xl.9297	0.889	1	0.0924471504042564	1	0.115330189320579	0	0	2	0.108325398997959	0.801586739334005	0
Xl.59663	0.988	6	0.499102328194639	7	0.726416769374457	0	0	2	0.0974709308797424	0.687074348000575	0
Xl.9668	0.99	2	0.166031346887644	1	0.103564180107065	0	0	6	0.291822059724805	1.60317347866801	0
Xl.10079	0.943	1	0.0871532520778197	1	0.10872591548886	0	0	2	0.102122247835828	0.801586739334003	0
Xl.32794	0.941	4	0.349353949880484	3	0.326871004163639	0	0	2	0.102339298309443	1.06878231911201	0
Xl.57773	0.938	5	0.438089108258976	3	0.327916433814482	0	0	5	0.256666523745164	1.33597789889001	0
Xl.56956	0.818	3	0.301413875462288	2	0.250681022753043	0	0	1	0.0588638629029252	1.20238010900101	0
Xl.19701	0.918	7	0.626686946585716	4	0.446747443599106	0	0	2	0.104903354803034	1.40277679383451	0
Xl.48292	0.823	17	1.69763521756929	15	1.86868538832311	0	0	4	0.23402498106728	0.908464971245206	0
Xl.55768	0.913	39	3.51066281672067	27	3.03205973084541	0	0	1	0.05273892645629	1.15784751237134	0
Xl.12793	0.906	43	3.90063710651602	31	3.50815086918967	0	0	6	0.318878409633065	1.11187838036652	0
Xl.85251	0.887	1	0.0926555994468816	1	0.115590234843286	0	0	7	0.379993775628128	0.801586739334006	0
Xl.50774	0.866	4	0.379609776948656	2	0.23678646260045	0	0	2	0.111202401511762	1.60317347866801	0
Xl.10228	0.95	33	2.85486531727334	29	3.12981853776195	0	0	1	0.0506848840574661	0.912150427518005	0
Xl.25992	2.401	5	0.171148514596801	5	0.213512158071626	0	0	2	0.0401088212033259	0.801586739334003	0
Xl.13933	1.929	37	1.57639404782126	19	1.00987155407667	0	0	1	0.0249614514539102	1.56098470291359	0
Xl.59837	1.756	11	0.514829546584979	9	0.525487952593367	0	0	3	0.0822619131912177	0.979717125852673	0
Xl.74118	1.069	65	4.99724844350791	57	5.46690990031965	0	0	3	0.13512808191186	0.914090141345794	0
Xl.24800	1.405	23	1.34538568278707	18	1.31353287509459	0	0	4	0.137083672183894	1.02424972248234	0
Xl.54374	1.73	7	0.332542553159357	3	0.177795153131783	0	0	1	0.0278327398003426	1.87036905844601	0
Xl.17778	1.04	21	1.65951524124718	15	1.478776994798	0	0	6	0.277792153007266	1.12222143506761	0
Xl.13277	1.311	84	5.26589123080721	77	6.02188974032159	0	0	1	0.0367281768532363	0.874458261091641	0
Xl.19916	2.387	8	0.275443709122359	12	0.515434629104289	0	0	1	0.0201720317782123	0.534391159556002	0
Xl.3238	2.655	3	0.0928649906320723	2	0.077234303808659	0	0	2	0.0362716684403712	1.20238010900101	0
Xl.50976	2.307	17	0.605614990923072	8	0.35553892780579	0	0	2	0.0417430774638862	1.70337182108476	0
Xl.54372	1.418	10	0.57958756494629	11	0.795355374729156	0	0	3	0.101870183049209	0.728715217576367	0
Xl.51735	2.232	43	1.58332312656967	44	2.0211719020895	0	0	9	0.194155805865293	0.783368858894595	0
Xl.15867	1.798	1	0.0457094086259088	1	0.0570236586796411	0	0	1	0.0267801111538336	0.801586739334006	0
Xl.70921	0.91	29	2.6190988841452	20	2.25337446826362	0	0	4	0.211651164196012	1.16230077203431	0
Xl.60222	1.02	2	0.161148071979184	1	0.100518174809799	0	0	1	0.0472065096613655	1.603173478668	0
Xl.60109	0.966	57	4.84945595490154	49	5.20072295755046	0	0	2	0.0996907657444985	0.932458043715067	0
Xl.17443	0.868	1	0.094683775010811	1	0.1181204358364	0	0	1	0.0554730873900838	0.801586739334001	0
Xl.58464	0.898	71	6.49796401599806	37	4.22444979657217	0	0	2	0.107239732415574	1.53817995926255	0
Xl.16345	0.915	42	3.77244994731599	33	3.69775056185555	0	0	4	0.210494600457236	1.02020130460692	0
Xl.77574	0.863	1	0.0952323484465631	1	0.118804795256077	0	0	1	0.0557944841884041	0.801586739334007	0
Xl.53656	1.721	20	0.955090258098593	12	0.714899744144066	0	0	3	0.0839348748191623	1.33597789889001	0
Xl.54186	3.581	3	0.0688513125183334	2	0.057262517903376	0	0	4	0.0537845739788805	1.20238010900101	0
Xl.12870	0.826	9	0.89548383823784	5	0.620632798462438	0	0	1	0.0582937528505966	1.44285613080121	0
Xl.63307	0.817	34	3.42020510173691	22	2.76086639257269	0	0	3	0.176807735084184	1.23881586987982	0
Xl.86752	0.234	12	4.21464188253251	10	4.38156146606815	0	0	2	0.411543930381135	0.961904087200806	0
Xl.62631	0.649	79	10.0040921726369	44	6.95108734277931	0	0	6	0.445152294495465	1.43921255471333	0
Xl.53737	1.056	5	0.389135969267916	3	0.291274256551122	0	0	5	0.227985984160004	1.33597789889	0
Xl.68975	0.385	2	0.426937749139657	2	0.532615783407765	0	0	3	0.375199791074749	0.801586739334005	0
Xl.74459	1.071	16	1.22779483412712	14	1.34024233079732	0	0	6	0.269751483779231	0.916099130667434	0
Xl.86759	0.454	1	0.181025367201286	1	0.225833784814966	0	0	3	0.31817603428145	0.801586739334005	0
Xl.69097	0.369	5	1.11362488766103	7	1.94498582152294	0	0	2	0.260979077802671	0.572561956667145	0
Xl.10002	0.815	1	0.10084112479679	1	0.125801887492018	0	0	1	0.0590805396988868	0.801586739334004	0
Xl.47817	0.769	11	1.17560557061538	7	0.9332896854902	0	0	3	0.187843848587488	1.25963630466773	0
Xl.58713	0.952	59	5.09343013219922	33	3.55403546648932	0	0	2	0.101156806417212	1.43313992790019	0
Xl.8323	1.063	66	5.1027696169514	51	4.91905498928103	0	0	2	0.0905938661422253	1.03734754502048	0
Xl.67653	1.024	10	0.802592936615078	5	0.50062762844724	0	0	4	0.188088436932003	1.60317347866801	0
Xl.79284	1.026	2	0.160205685593341	3	0.299791047678347	0	0	1	0.0469304482013575	0.534391159556003	0
Xl.69241	0.343	31	7.42784553350117	26	7.77184255380718	0	0	2	0.280761748423281	0.955738035359775	0
Xl.85496	0.77	81	8.64548942007805	71	9.45393015548783	0	0	14	0.875466179174414	0.914486280085273	0
Xl.69264	0.569	7	1.01106962559875	3	0.540572258203839	0	0	1	0.0846232686372456	1.87036905844601	0
Xl.50636	0.566	10	1.4520409312612	12	2.17374992874901	0	0	1	0.0850718018632381	0.667988949445002	0
Xl.69281	1.061	1	0.0774604304518228	1	0.0966338721074409	0	0	2	0.0907646368606838	0.801586739334005	0
Xl.1428	1.039	76	6.01164511059979	63	6.21684110998813	0	0	3	0.139029758964175	0.966993526815626	0
Xl.69254	0.329	16	3.99686403449892	16	4.98619031275355	0	0	2	0.292709056866825	0.801586739334005	0
Xl.12945	0.82	6	0.601357439336956	6	0.750208816873133	0	0	3	0.176160877516803	0.801586739334004	0
Xl.12193	0.826	21	2.08946228922163	17	2.11015151477229	0	0	4	0.233175011402386	0.990195383883184	0
Xl.78982	0.849	151	14.6172120413628	126	15.216249501243	0	0	3	0.170143603726476	0.960631727297107	0
Xl.68989	0.471	4	0.697966171629588	2	0.435365343125243	0	0	2	0.204461315730755	1.60317347866801	0
Xl.69324	0.342	14	3.36431939746016	14	4.19707466749686	0	0	1	0.140791344604072	0.801586739334005	0
Xl.69332	0.333	8	1.97442682785307	4	1.23157403370564	0	0	1	0.144596516079858	1.60317347866801	0
Xl.40414	1.029	51	4.07333464740387	47	4.68303333370433	0	0	2	0.0935872494744272	0.869806887362431	0
Xl.14321	0.747	7	0.770145404237868	8	1.09802986137612	0	0	3	0.193376063673063	0.701388396917251	0
Xl.47939	0.904	58	5.27296456763747	40	4.53666098699092	0	0	3	0.159791946420109	1.16230077203431	0
Xl.78180	0.945	143	12.4365385073459	110	11.9345388504333	0	0	8	0.407624464377505	1.0420627611342	0
Xl.80070	0.941	208	18.1664053937852	141	15.362937195691	0	0	2	0.102339298309443	1.18248256582605	0
Xl.79188	1.073	9	0.689347297655597	6	0.573318946725041	0	0	4	0.179499123409479	1.20238010900101	0
Xl.82172	0.913	35	3.15059483551855	28	3.14435823939524	0	0	1	0.05273892645629	1.0019834241675	0
Xl.86522	0.951	14	1.2098814236923	9	0.970301624346954	0	0	4	0.202526350597656	1.24691270563068	0
Xl.39917	0.816	22	2.21578598971378	15	1.88471577768373	0	0	2	0.118016274153414	1.1756605510232	0
Xl.69416	0.845	1	0.097260966519981	1	0.121335548291118	0	0	1	0.0569830057450802	0.801586739334005	0
Xl.42104	1.015	24	1.94330285815292	16	1.61621341172012	0	0	3	0.142317162131801	1.202380109001	0
Xl.86770	0.551	1	0.149157017621387	1	0.18607720200725	0	0	5	0.436938655667811	0.801586739334008	0
Xl.58531	0.749	143	15.6909597989879	94	12.8674000010194	0	0	9	0.578579117077884	1.21943514600811	0
Xl.63728	0.967	2	0.169980386162118	2	0.212054887913123	0	0	2	0.0995876729153935	0.801586739334004	0
Xl.84783	1.003	7	0.573577883315741	7	0.715553108815517	0	0	3	0.144019859983827	0.801586739334005	0
Xl.86602	0.749	6	0.658361949607882	5	0.684436170266988	0	0	1	0.0642865685642093	0.961904087200805	0
Xl.69044	0.322	11	2.80757976336405	6	1.91046965787568	0	0	1	0.149536148616748	1.46957568877901	0
Xl.81350	1.027	78	6.2419379779279	38	3.79365575036787	0	0	4	0.187539006249631	1.64536225442243	0
Xl.69455	0.574	4	0.572721370797101	2	0.357242293749111	0	0	1	0.0838861321508585	1.60317347866801	0
Xl.65613	0.981	17	1.42421384715548	12	1.25417172239749	0	0	2	0.0981664421092615	1.13558121405651	0
Xl.68388	0.72	46	5.25074134532175	42	5.98083140118303	0	0	1	0.0668758886869344	0.87792833355629	0
Xl.63804	1.046	3	0.23571371905177	4	0.392078540367093	0	0	2	0.0920662329915732	0.601190054500502	0
Xl.34518	1.049	2	0.156693072849159	1	0.0977393120171542	0	0	6	0.275408807557251	1.60317347866801	0
Xl.80278	1.063	3	0.231944073497791	2	0.192904117226707	0	0	3	0.135890799213338	1.20238010900101	0
Xl.69119	0.552	1	0.148886805632942	1	0.185740105626802	0	0	3	0.261688260079309	0.801586739334006	0
Xl.67325	0.841	27	2.63853620826798	18	2.19442769263723	0	0	2	0.114508061485357	1.20238010900101	0
Xl.53664	1.007	19	1.55067012659215	16	1.62905324021442	0	0	1	0.0478159283561001	0.951884252959128	0
Xl.12790	0.968	17	1.44334068601191	14	1.48285076062389	0	0	1	0.0497423965440008	0.973355326334151	0
Xl.50553	0.835	4	0.393703074056929	3	0.368366005889802	0	0	1	0.0576654369516081	1.068782319112	0
Xl.86777	0.379	7	1.51793830333955	8	2.16419078218459	0	0	1	0.12704654315196	0.701388396917255	0
Xl.74874	0.507	7	1.13471127606645	6	1.21335548291118	0	0	1	0.0949716762418003	0.93518452922301	0
Xl.86296	0.688	26	3.10584801518021	21	3.12950480294461	0	0	3	0.209959185412468	0.99244072488972	0
Xl.82061	0.582	13	1.83575896429895	8	1.40932698702398	0	0	2	0.165466116338807	1.30257845141776	0
Xl.1308	0.665	1	0.123587243172006	1	0.154178253091721	0	0	3	0.217220931674855	0.801586739334007	0
Xl.69571	0.454	20	3.62050734402573	12	2.7100054177796	0	0	6	0.6363520685629	1.33597789889001	0
Xl.83006	0.62	13	1.72324470519676	11	1.81905471188055	0	0	5	0.388311611730587	0.947329782849279	0
Xl.13666	0.643	11	1.40597306967842	9	1.43508062947738	0	0	2	0.149768708723461	0.979717125852671	0
Xl.12568	0.775	4	0.424183312048433	2	0.264589776273535	0	0	2	0.124259715753788	1.60317347866801	0
Xl.62263	0.71	4	0.463016995545825	5	0.722031959901372	0	0	2	0.135635605224205	0.641269391467203	0
Xl.68529	0.77	15	1.60101655927371	13	1.73100129607524	0	0	1	0.0625332985124581	0.924907776154617	0
Xl.68986	0.732	56	6.28741657885998	55	7.70364700386573	0	0	7	0.460456938500204	0.816161043685533	0
Xl.40836	0.601	11	1.50422742729322	6	1.02357941736434	0	0	3	0.240352611586986	1.46957568877901	0
Xl.69803	0.297	12	3.32062693775289	7	2.41649753583153	0	0	1	0.16212336651378	1.37414869600115	0
Xl.69859	0.678	1	0.121217576267528	1	0.151222032899697	0	0	2	0.142037285706763	0.801586739334007	0
Xl.62952	0.686	6	0.718823761306565	3	0.448375531950414	0	0	3	0.210571311317461	1.60317347866801	0
Xl.57527	0.735	24	2.68360870887784	16	2.23191375904206	0	0	3	0.196533223896297	1.20238010900101	0
Xl.69889	0.706	6	0.698460481949439	7	1.01657190954952	0	0	2	0.136404078908195	0.687074348000578	0
Xl.69921	0.763	2	0.215427304611753	1	0.134375541685445	0	0	2	0.126213996997622	1.60317347866801	0
Xl.69661	0.543	12	1.81625451291456	7	1.32173069639404	0	0	1	0.088675211518587	1.37414869600115	0
Xl.69951	0.557	3	0.442650897896143	3	0.552218339170528	0	0	3	0.259339173364054	0.801586739334005	0
Xl.65274	0.575	7	1.00051933385337	4	0.71324200560692	0	0	7	0.586181702577651	1.40277679383451	0
Xl.69570	0.364	12	2.7094126387709	7	1.97170265973067	0	0	3	0.396845932867523	1.37414869600115	0
Xl.85890	0.431	2	0.38137130723612	1	0.237885239689083	0	0	1	0.11171842193641	1.60317347866801	0
Xl.69932	0.385	12	2.56162649483794	6	1.5978473502233	0	0	1	0.125066597024916	1.603173478668	0
Xl.69586	0.826	7	0.696487429740542	9	1.11713903723239	0	0	3	0.17488125855179	0.623456352815336	0
Xl.15096	0.756	9	0.978399008445047	14	1.8986766352962	0	0	4	0.254765290235941	0.515305761000431	0
Xl.70018	0.612	47	6.31163281918472	31	5.1934390318396	0	0	3	0.236032548306827	1.21530892737736	0
Xl.6007	0.624	29	3.81951920604509	22	3.61478820950623	0	0	1	0.0771644869464628	1.05663706548573	0
Xl.70023	0.735	10	1.11817029536577	7	0.976462269580903	0	0	1	0.065511074632099	1.14512391333429	0
Xl.50722	2.057	148	5.91320198006263	130	6.47968399600356	0	0	5	0.117040933044708	0.912575672472559	0
Xl.50224	1.319	32	1.99388668286603	24	1.86556855143584	0	0	2	0.0730108261631429	1.06878231911201	0
Xl.57026	1.303	31	1.95529625325472	21	1.65241696425625	0	0	1	0.0369536760204089	1.18329471044543	0
Xl.75066	2.789	26	0.766161145372529	13	0.477902831831456	0	0	10	0.172644818410157	1.60317347866801	0
Xl.35370	0.981	94	7.87506480191854	43	4.494115338591	0	0	10	0.490832210546308	1.75230589528829	0
Xl.53650	1.083	25	1.89717259255272	24	2.272100571878	0	0	2	0.0889208492236247	0.834986186806254	0
Xl.25518	1.231	63	4.20608249609357	43	3.58141929094864	0	0	4	0.156460243231821	1.1744177808847	0
Xl.76138	0.31	3	0.795343710090813	2	0.661474440683837	0	0	1	0.155324644692235	1.20238010900101	0
Xl.6000	1.316	28	1.74862801509328	28	2.18145826182968	0	0	6	0.219531792650119	0.801586739334005	0
Xl.46857	1.124	6	0.438712722647957	7	0.638522925393206	0	0	1	0.0428386475574669	0.687074348000575	0
Xl.80466	2.314	4	0.142066580310085	3	0.132923774813304	0	0	1	0.020808400974327	1.06878231911201	0
Xl.56737	1.408	27	1.57600067553506	12	0.873822769653365	0	0	2	0.0683957952480011	1.80357016350151	0
Xl.58585	1.359	10	0.604749938994731	7	0.528108732996294	0	0	1	0.0354309344036739	1.14512391333429	0
Xl.46935	1.667	17	0.838124645506615	18	1.10708679634547	0	0	3	0.0866538209740722	0.757054142704341	0
Xl.84144	0.965	2	0.170332677117894	1	0.106247189954399	0	0	1	0.049897036118749	1.603173478668	0
Xl.53564	1.396	130	7.65337906319478	105	7.71167372645376	0	0	22	0.758820971920516	0.99244072488972	0
Xl.12858	2.573	11	0.351356659076263	7	0.278935005107642	0	0	3	0.0561414378405668	1.25963630466772	0
Xl.73183	3.366	3	0.0732491236269019	4	0.121840211890665	0	0	2	0.028610005855373	0.601190054500504	0
Xl.50336	1.879	11	0.481128623631306	6	0.327392884425742	0	0	4	0.102502692612225	1.46957568877901	0
Xl.74322	1.236	40	2.65972545985061	36	2.98626810599985	0	0	8	0.311654626890568	0.890651932593337	0
Xl.84893	1.637	3	0.150614874849207	4	0.250527888346963	0	0	3	0.0882418567891132	0.601190054500505	0
Xl.85037	1.23	2	0.133634986519324	1	0.0833565352081258	0	0	1	0.0391468616704006	1.60317347866802	0
Xl.76110	3.495	22	0.517333724637038	15	0.440036645090106	0	0	1	0.0137770071114715	1.17566055102321	0
Xl.85418	0.504	3	0.489199504222524	2	0.406859278992043	0	0	1	0.0955369838384777	1.20238010900101	0
Xl.85425	2.737	2	0.0600551821040438	1	0.0374601893701114	0	0	2	0.0351849761451171	1.60317347866801	0
Xl.85719	1.219	7	0.471943082006307	8	0.672869816610302	0	0	1	0.0395001147289522	0.701388396917255	0
Xl.85615	1.13	3	0.21819163728155	2	0.181466439479637	0	0	1	0.042611185712029	1.202380109001	0
Xl.85732	1.035	2	0.158812592675138	1	0.0990613896676278	0	0	1	0.0465223573474326	1.60317347866801	0
Xl.85901	2.13	56	2.16074597921385	48	2.31050227168439	0	0	8	0.180847473632273	0.935184529223005	0
Xl.86744	1.925	23	0.981956823021211	14	0.745662096770871	0	0	6	0.1500799164299	1.31689250033444	0
Xl.16407	3.483	128	3.0203118400233	79	2.32551091764961	0	0	3	0.0414734193407345	1.29877345107282	0
Xl.19556	0.887	544	50.4046460991036	415	47.9699474599637	1	0.0679113298922715	20	1.08569650179465	1.05075466553662	0.0625509336909666
Xl.70227	0.898	198	18.1210827488397	136	15.5277073603734	1	0.0670794539136357	20	1.07239732415574	1.16701598814804	0.0625509336909666
Xl.80637	0.891	39	3.59734584923229	36	4.14256720428262	1	0.0676064529903982	19	1.02678132125394	0.868385634278504	0.0658430880957543
Xl.79584	0.834	17	1.67524434539512	25	3.07339743123486	1	0.0722270379070082	18	1.03922244290488	0.545078982747124	0.0695010374344072
Xl.33731	1.26	55	3.58746303096517	38	3.09213052033953	1	0.0478074203289245	18	0.687866283637039	1.16019133324658	0.0695010374344073
Xl.14473	0.818	162	16.2763492749636	113	14.163477785547	1	0.0736397917047003	18	1.05954953225265	1.1491774493107	0.0695010374344074
Xl.58254	0.942	25	2.18114428634246	17	1.85030270828228	1	0.0639462310132111	17	0.868960591855708	1.17880402843236	0.0735893337540783
Xl.17960	0.912	84	7.56971864428536	48	5.39623885821025	1	0.0660497254544351	16	0.844748067624435	1.40277679383451	0.0781886671137081
Xl.20997	0.459	4	0.716213653240819	2	0.446747443599106	1	0.131236055804891	15	1.57355032204552	1.60317347866801	0.0834012449212886
Xl.6200	3.117	62	1.63474560025082	54	1.77624031713947	1	0.0193254249645315	15	0.231716264940292	0.920340330346448	0.0834012449212886
Xl.47551	2.269	14	0.507094417774956	11	0.497053292801209	1	0.0265479725052644	15	0.318316261709516	1.02020130460691	0.0834012449212888
Xl.32382	0.42	44	8.60991127431642	23	5.61465805009019	1	0.143422260986773	13	1.49037694788025	1.53347028394331	0.0962322056784099
Xl.65360	0.876	107	10.038641881169	55	6.43729407172342	1	0.0687640977333845	13	0.714564290079573	1.55945056561342	0.09623220567841
Xl.85962	0.653	8	1.00686697346872	10	1.57011544113315	1	0.0922470897617838	12	0.88485096210584	0.641269391467207	0.104251556151611
Xl.3521	1.444	80	4.55321422212654	94	6.67429542989163	1	0.0417156160764853	12	0.400143821506311	0.68220148028426	0.104251556151611
Xl.15914	0.852	44	4.24432245917006	25	3.00846649958905	1	0.0707011145709446	12	0.678178026121025	1.41079266122785	0.104251556151611
Xl.74743	0.747	30	3.30062316101944	20	2.74507465344029	1	0.0806390222415593	12	0.773504254692253	1.20238010900101	0.104251556151611
Xl.71421	1.793	32	1.46677999704422	21	1.20083619878745	1	0.0335958447375599	12	0.322257489266655	1.22146550755657	0.104251556151611
Xl.48950	2.113	75	2.91713854860568	62	3.00840954802256	2	0.0570159485229009	23	0.524119600878199	0.96966137822662	0.108784232506029
Xl.315	4.445	1	0.0184894300808513	1	0.0230660378641158	1	0.0135517096995376	11	0.119157938897755	0.801586739334006	0.113728970347211
Xl.61693	0.541	104	15.7990642103067	89	16.8669868932228	1	0.111344454000822	11	0.979033342699668	0.936685627985802	0.113728970347212
Xl.22698	0.88	45	4.2026684680935	30	3.49529107861346	1	0.0684515336527782	11	0.60188299818241	1.20238010900101	0.113728970347212
Xl.59586	1.145	16	1.14844390161585	15	1.343168624096	1	0.0526090389645806	11	0.462582566288664	0.855025855289609	0.113728970347212
Xl.69435	0.64	11	1.41256356844254	5	0.801004205515584	1	0.09412085877257	11	0.827589122500813	1.76349082653481	0.113728970347212
Xl.28952	0.887	5	0.463277997234408	4	0.462360939373144	1	0.0679113298922715	11	0.597133075987058	1.00198342416751	0.113728970347212
Xl.43193	0.853	25	2.40871971598429	21	2.5241492431722	1	0.0706182293252577	11	0.620934394373412	0.954269927778579	0.113728970347212
Xl.17220	0.936	208	18.2634481576409	165	18.0739410475311	1	0.0643561427504752	11	0.56587290427406	1.0104851017059	0.113728970347212
Xl.79233	0.737	29	3.23389414460263	26	3.61701763359005	1	0.08173317451078	11	0.718666266486459	0.894077516949467	0.113728970347212
Xl.34944	1.264	151	9.81804827778242	126	10.2204080906292	1	0.0476561310240861	11	0.419032467089019	0.960631727297104	0.113728970347212
Xl.8875	2.041	35	1.40935476963667	32	1.60750280538551	1	0.0295136450830205	11	0.259508593042881	0.876735496146571	0.113728970347212
Xl.47108	1.433	6	0.344112421672229	4	0.286192709856231	1	0.0420358336458094	11	0.369614123098758	1.20238010900101	0.113728970347212
Xl.86360	0.899	540	49.3661613159815	438	49.9527250033656	2	0.134009676561613	22	1.17832489076868	0.988257623836446	0.113728970347212
Xl.1434	4.014	22	0.450443788641367	21	0.53639743508368	1	0.0150068135561646	11	0.131952426108749	0.839757536445148	0.113728970347212
Xl.70442	0.577	258	36.7484632773329	181	32.1623317736309	1	0.104397486333527	11	0.917949806586691	1.14259325275234	0.113728970347212
Xl.16040	1.43	4	0.229889557229046	5	0.358491392678303	1	0.042124020709402	10	0.336717761220929	0.641269391467205	0.125101867381933
Xl.51208	1.304	43	2.71010522891373	41	3.22367336698296	1	0.0461942865141448	10	0.369253373118043	0.840688531496639	0.125101867381933
Xl.24242	1.749	123	5.77977047184347	111	6.50695697653826	1	0.0344410232215236	10	0.275303829929061	0.888244765207952	0.125101867381933
Xl.51204	0.844	35	3.408167162119	28	3.40142070209461	1	0.0713712673156929	10	0.570505211547308	1.00198342416751	0.125101867381933
Xl.72218	0.707	5	0.581227133729731	7	1.01513404263361	1	0.0852013431604594	10	0.681055726373306	0.572561956667147	0.125101867381933
Xl.11925	0.332	22	5.44602821568207	27	8.33816425982488	1	0.181437800043508	10	1.45032047754797	0.653144750568448	0.125101867381933
Xl.20100	0.976	64	5.38921421045141	26	2.7312930286433	1	0.0617185959164394	10	0.493346719821647	1.97313658912986	0.125101867381933
Xl.54513	0.91	43	3.88349144890496	36	4.05607404287452	1	0.0661948896862031	10	0.52912791049003	0.95745082753784	0.125101867381933
Xl.32220	0.776	19	2.0122742493277	16	2.11399048053597	1	0.0776254505340784	10	0.620497936270525	0.951884252959133	0.125101867381933
Xl.78438	2.749	10	0.298965138993758	8	0.298373338104023	1	0.0219124589357748	10	0.175156929263706	1.00198342416751	0.125101867381933
Xl.1399	1.533	487	26.1085105267254	322	21.5356747126747	2	0.0785875402667252	19	0.596778967538984	1.21233770824739	0.131686176191509
Xl.47594	5.538	84	1.24658421877722	54	0.999736559863438	3	0.0326312836481283	28	0.243448522197291	1.24691270563067	0.134037715052071
Xl.5828	0.575	7	1.00051933385337	3	0.53493150420519	1	0.104760608025121	9	0.753662189028409	1.87036905844601	0.139002074868814
Xl.77422	0.835	97	9.54729954588053	77	9.45472748450491	2	0.144281076920826	18	1.03797786512895	1.00979108721297	0.139002074868814
Xl.64842	0.778	15	1.58455366406267	7	0.92249327524674	2	0.154851798494717	18	1.11402508661012	1.71768587000144	0.139002074868814
Xl.18441	3.336	1	0.0246359462558105	1	0.0307339743123486	1	0.018056759476752	9	0.12990280536311	0.801586739334002	0.139002074868814
Xl.59052	1.573	14	0.73146677300151	16	1.04288405142779	1	0.0382945642812745	9	0.275496350089851	0.701388396917255	0.139002074868814
Xl.4621	1.653	129	6.41375175771962	131	8.12537115431659	1	0.0364412278369297	9	0.262163193400687	0.789348773847989	0.139002074868814
Xl.18592	0.951	10	0.86420101692307	11	1.18592420753517	1	0.0633410616345371	9	0.455684288844727	0.728715217576365	0.139002074868814
Xl.55301	1.071	69	5.2948652221732	51	4.88231134790451	1	0.0562440239163817	9	0.404627225668847	1.08449970615777	0.139002074868814
Xl.711	2.838	113	3.27236201133206	91	3.28756060107312	1	0.0212252817527994	9	0.152697589390886	0.995376940052117	0.139002074868814
Xl.47381	1.015	9	0.728738571807346	6	0.606080029395043	1	0.0593471424772855	9	0.426951486395404	1.20238010900101	0.139002074868814
Xl.29882	4.148	8	0.158506300307394	5	0.123587919848113	1	0.014522022568574	9	0.104473423021055	1.28253878293441	0.139002074868814
Xl.32146	1.098	91	6.81136796043164	65	6.06954006365179	1	0.0548609741479461	9	0.394677375857318	1.12222143506761	0.139002074868814
Xl.36832	2.043	8	0.321822875024509	11	0.552038140658807	2	0.0589695052515368	18	0.424234712375267	0.582972174061095	0.139002074868814
Xl.493	1.491	13	0.716573921678063	11	0.756414434182389	1	0.0404006368976826	9	0.290647725480439	0.947329782849279	0.139002074868814
Xl.70444	0.469	97	16.9978574004483	71	15.5213778672188	1	0.128437845659797	9	0.92399948548259	1.09512554528731	0.139002074868814
Xl.57324	0.854	23	2.21342726500683	14	1.68079570993434	1	0.0705355381902164	9	0.50744234038798	1.31689250033444	0.139002074868814
Xl.47452	2.629	44	1.37548981940392	46	1.79395692737762	1	0.0229126472477919	9	0.164836728296438	0.766735141971659	0.139002074868814
Xl.57853	0.736	143	15.968109904133	119	16.5773044271921	1	0.0818442250196261	9	0.588798585178444	0.963251291804726	0.139002074868814
Xl.85599	0.98	49	4.1092758354692	22	2.30166106401213	1	0.0614666832800457	9	0.442199753766668	1.7853522830621	0.139002074868814
Xl.22448	0.913	62	5.58105370863287	53	5.95182095314099	1	0.0659773818340031	9	0.47465033810661	0.93770524223978	0.139002074868814
Xl.42578	0.834	95	9.36165957720801	94	11.5559743414431	1	0.0722270379070082	9	0.51961122145244	0.810114257837555	0.139002074868814
Xl.49528	1.083	8	0.607095229616871	7	0.662696000131084	1	0.0556208214353138	9	0.400143821506311	0.916099130667433	0.139002074868815
Xl.12384	0.791	342	35.5340666429953	265	34.3490046157884	1	0.076153412913331	9	0.547858102011801	1.03450062208388	0.139002074868815
Xl.32493	1.264	4	0.260080749080329	2	0.162228699851258	2	0.0953122620481722	18	0.685689491600213	1.60317347866801	0.139002074868815
Xl.19153	0.894	140	12.8702151446463	114	13.0741089115027	1	0.0673795856984842	9	0.48473798511335	0.984404767603166	0.139002074868815
Xl.11525	0.819	43	4.31499049878328	40	5.0074988183636	1	0.0735498774291146	9	0.52912791049003	0.861705744784055	0.139002074868815
Xl.13012	0.562	37	5.41079024599147	16	2.91896194465466	1	0.107183896111112	9	0.771095656034404	1.85366933470988	0.139002074868815
Xl.67773	0.983	11	0.919675161549566	6	0.625809999833132	1	0.0612790942161189	9	0.440850212300442	1.46957568877901	0.139002074868815
Xl.10276	0.884	50	4.64850207632262	38	4.40733535704502	1	0.0681417982063856	9	0.49022144648341	1.05471939386053	0.139002074868815
Xl.73927	0.914	92	8.27250277599926	39	4.37485010277221	2	0.13181039302942	18	0.948262054029179	1.89092256458278	0.139002074868815
Xl.61628	0.775	34	3.60555815241168	22	2.91048753900888	2	0.155451224811471	18	1.11833744178409	1.23881586987983	0.139002074868815
Xl.10878	0.912	98	8.83133841833293	83	9.33099635898856	3	0.198149176363305	26	1.37271560988971	0.94645181270762	0.144348308517614
Xl.81910	0.525	885	138.541299595819	607	118.542519527122	3	0.344213426368256	26	2.3846031166084	1.16870554252157	0.144348308517615
Xl.12662	1.379	17	1.01316445544563	9	0.669149271032598	2	0.0873638137990498	17	0.593590194001506	1.51410828540867	0.147178667508157
Xl.80610	1.194	20	1.3766418209277	10	0.8586979757621	2	0.100900083106273	17	0.685561873976614	1.603173478668	0.147178667508157
Xl.56699	2.5	4	0.131496826735014	2	0.0820228306447958	1	0.0240949398457779	8	0.154082047534697	1.60317347866801	0.156377334227416
Xl.85940	1.723	85	4.0544218922215	50	2.97529130313392	1	0.0349607368627074	8	0.223566522830379	1.36269745686781	0.156377334227416
Xl.86078	0.873	44	4.14222535534123	31	3.64076138314529	1	0.0690004004747363	8	0.441242976903485	1.13773601711923	0.156377334227416
Xl.21197	0.7	1	0.117407881013406	1	0.146469340437135	1	0.086053356592064	8	0.550293026909632	0.801586739334009	0.156377334227416
Xl.26047	0.833	18	1.77591752793387	9	1.10775131423044	1	0.0723137450353479	8	0.462431115050111	1.60317347866801	0.156377334227416
Xl.72250	0.598	6	0.824603846582448	5	0.857262025969856	1	0.100731353870309	8	0.644155717118298	0.961904087200806	0.156377334227416
Xl.55805	0.68	3	0.362583161953165	3	0.452331786644095	1	0.0885843376683012	8	0.566478115936386	0.801586739334005	0.156377334227416
Xl.61455	0.551	2	0.298314035242773	3	0.55823160602175	1	0.109323683510789	8	0.699101849068497	0.534391159556003	0.156377334227416
Xl.81000	1.133	45	3.26420851890757	25	2.26232432272716	1	0.0531662397303132	8	0.339986865698802	1.44285613080121	0.156377334227416
Xl.5400	0.717	6	0.687744909701958	5	0.714982833375138	1	0.0840130399085702	8	0.537245632966168	0.961904087200806	0.156377334227416
Xl.73406	0.88	49	4.5762389985907	46	5.35944632054064	1	0.0684515336527782	8	0.437733089587207	0.853864135377527	0.156377334227416
Xl.56065	0.696	43	5.07755347486137	42	6.18706696674106	2	0.173095832225416	16	1.10691126102512	0.820672137889578	0.156377334227416
Xl.18894	0.915	283	25.4191270259625	238	26.6686252642915	1	0.0658331689775353	8	0.420989200914472	0.953147257275311	0.156377334227416
Xl.40733	0.695	8	0.946020336223125	6	0.885138460195638	1	0.0866724454884098	8	0.554251969549269	1.06878231911201	0.156377334227416
Xl.76673	0.905	118	10.7159016261959	90	10.1962082293254	3	0.199681821926336	24	1.27692304586765	1.05096928046014	0.156377334227416
Xl.19174	0.721	30	3.41964701980793	32	4.5505037805712	1	0.083546948147635	8	0.534265074669545	0.751487568125629	0.156377334227416
Xl.85242	0.887	23	2.13107878727828	21	2.42739493170901	1	0.0679113298922715	8	0.43427860071786	0.877928333556292	0.156377334227416
Xl.16190	0.728	147	16.5951524124718	93	13.0977390967823	1	0.0827436121077539	8	0.52912791049003	1.26702420088278	0.156377334227416
Xl.49476	1.817	68	3.07573755434128	50	2.82136869306535	1	0.0331520911471903	8	0.212000615760452	1.09015796549425	0.156377334227416
Xl.70763	0.48	16	2.73951722364613	8	1.70880897176658	1	0.125494478363427	8	0.802510664243213	1.60317347866801	0.156377334227417
Xl.8192	0.905	164	14.8932870058994	116	13.141779495575	2	0.133121214617558	16	0.851282030578436	1.13327780388601	0.156377334227417
Xl.47239	1.605	114	5.83747595318989	77	4.91881461031875	1	0.0375310589498099	8	0.240003189306381	1.18676478291009	0.156377334227417
Xl.42246	0.577	24	3.41846170021701	15	2.66538661107439	1	0.104397486333527	8	0.667599859335775	1.28253878293441	0.156377334227417
Xl.20626	0.363	116	26.2631403258637	99	27.9623286289077	7	1.16160178319866	53	7.03025871155211	0.939232947098427	0.165228881447836
Xl.85933	0.877	7	0.65598473998368	8	0.935266027876805	2	0.137371378824276	15	0.823557124080834	0.701388396917254	0.166802489842578
Xl.40491	0.423	8	1.55433601341625	5	1.21192125657204	2	0.284810163661678	15	1.70746949838981	1.28253878293441	0.166802489842578
Xl.76740	1.17	72	5.05757025903901	41	3.59288040217589	3	0.154454742601141	22	0.905396646838497	1.40766451785484	0.170593455520818
Xl.971	3.562	64	1.47666284935446	44	1.26649513909707	1	0.0169111032045044	7	0.0946250642847135	1.16594434812219	0.178716953402761
Xl.6091	0.998	13	1.07055282286773	7	0.719138044230424	2	0.120716131491873	14	0.675459877719738	1.48866108733458	0.178716953402761
Xl.75358	0.336	39	9.53939033233921	32	9.76462269580903	1	0.179277826233467	7	1.00313833030402	0.976933838563318	0.178716953402761
Xl.2331	0.523	105	16.4999603336239	65	12.7425525619305	1	0.115176576700659	7	0.644463630941012	1.29487088661647	0.178716953402761
Xl.19268	0.925	105	9.32916676160575	83	9.19985803178115	1	0.065121459042643	7	0.364383220521243	1.01405551361531	0.178716953402761
Xl.75762	0.832	5	0.493903345609279	8	0.985851329865334	1	0.0724006605942846	7	0.40511355646893	0.500991712083754	0.178716953402761
Xl.13853	1.037	13	1.03029095199806	16	1.58192537405585	1	0.0580880902742959	7	0.325028427176615	0.651289225708877	0.178716953402761
Xl.2435	0.677	101	12.2610593613704	77	11.6612960850245	1	0.0889768827392095	7	0.497864813858419	1.05143195678876	0.178716953402761
Xl.32747	0.718	8	0.915716063614306	8	1.14237925689131	1	0.0838960301036836	7	0.46943520749603	0.801586739334002	0.178716953402761
Xl.71958	0.713	7	0.806870430526911	8	1.15039033162406	1	0.0844843613105818	7	0.472727179498106	0.701388396917257	0.178716953402761
Xl.63569	0.809	187	18.9971466312173	113	14.3210442874875	1	0.0744590230092025	7	0.416630999977935	1.3265196482784	0.178716953402761
Xl.74514	0.708	4	0.464324953160361	5	0.724071598206178	1	0.0850810022802893	7	0.476065648279872	0.641269391467203	0.178716953402761
Xl.58084	0.795	3	0.31013402531843	4	0.515866859401232	1	0.075770251087352	7	0.423967898090754	0.601190054500503	0.178716953402761
Xl.15060	0.841	41	4.00666609403655	25	3.04781623977392	2	0.143251723221034	14	0.801556430397501	1.31460225250777	0.178716953402761
Xl.24035	1.007	8	0.652913737512484	10	1.01815827513401	3	0.179455857838465	21	1.0041344954781	0.641269391467203	0.178716953402761
Xl.86443	1.644	88	4.39922473870182	63	3.92901332924433	1	0.0366407236097596	7	0.205020972616879	1.1196767152602	0.178716953402761
Xl.50522	0.856	1	0.0960111176511495	1	0.119776329796723	1	0.0703707355308935	7	0.393755232455782	0.801586739334004	0.178716953402761
Xl.79691	0.68	7	0.846027377890717	4	0.603109048858793	1	0.0885843376683012	7	0.495668351444337	1.40277679383451	0.178716953402762
Xl.81083	0.94	7	0.612019805282647	8	0.872583304731871	1	0.0640822868238775	7	0.358568594661861	0.701388396917254	0.178716953402762
Xl.54784	0.884	16	1.48752066442324	9	1.0438425845633	1	0.0681417982063856	7	0.381283347264875	1.42504309214934	0.178716953402762
Xl.14456	1.831	45	2.01985158488382	39	2.18384106714025	1	0.0328986071078344	7	0.184082184042681	0.92490777615462	0.178716953402762
Xl.21088	0.761	3	0.323990210418071	2	0.269457393708265	1	0.0791555185472337	7	0.442909959240669	1.20238010900101	0.178716953402762
Xl.78421	0.751	64	7.003825658323	34	4.64177137470549	1	0.0802095201257588	7	0.448807561893674	1.50886915639342	0.178716953402762
Xl.50164	0.845	14	1.36165353127973	12	1.45602657949342	1	0.0712868042774495	7	0.398881040215561	0.935184529223001	0.178716953402762
Xl.16126	0.793	69	7.15107270232975	43	5.55955504055205	1	0.0759613488202331	7	0.425037174000188	1.28626709334991	0.178716953402762
Xl.17886	0.908	7	0.633588785204502	3	0.33875067722245	2	0.132681386815958	14	0.742410746656717	1.87036905844601	0.178716953402762
Xl.86365	1.115	26	1.91643357349236	14	1.28735384420083	1	0.0540245288021927	7	0.302291012540044	1.48866108733458	0.178716953402762
Xl.81423	1.018	3	0.242197004055159	2	0.201431312978379	1	0.059172249130103	7	0.331094773066944	1.20238010900101	0.178716953402762
Xl.22014	1.455	116	6.55224738026704	76	5.35544255069114	1	0.0414002402848418	7	0.231652562874329	1.22347449687822	0.178716953402762
Xl.3623	0.272	3	0.906457904882911	3	1.13082946661024	1	0.221460844170753	7	1.23917087861084	0.801586739334002	0.178716953402762
Xl.72321	0.555	90	13.3273810880082	71	13.1162634589651	1	0.108535765071072	7	0.607305367535404	1.01609586676141	0.178716953402762
Xl.49523	0.946	4	0.347507470229953	3	0.325143356150089	2	0.127351690516797	14	0.712588750490802	1.06878231911201	0.178716953402762
Xl.71933	0.494	55	9.15020935023506	39	8.09435828731538	2	0.243875909370222	14	1.36459303231639	1.13044283752231	0.178716953402762
Xl.13257	0.605	25	3.39609573179273	18	3.05043585042629	6	0.597395202787883	41	3.26310121328645	1.11331491574168	0.183075903485756
Xl.77019	1.595	406	20.9199497078432	327	21.0199573831099	5	0.188831816973181	34	1.02640862385966	0.995242251283199	0.183973334385195
Xl.19700	0.786	15	1.56842589140046	9	1.17399089663353	9	0.689740644440208	61	3.73688171899511	1.33597789889001	0.184576525645475
Xl.71726	1.58	68	3.53709818749247	63	4.08816323625169	4	0.152499619277076	27	0.822827389920256	0.865204734519242	0.185336099825087
Xl.86626	0.557	5	0.737751496493572	8	1.47258223778808	2	0.2162920991542	13	1.12380308457757	0.500991712083751	0.192464411356819
Xl.65578	0.536	49	7.51322820664144	42	8.03395262845481	2	0.224766229904645	13	1.1678326830405	0.935184529223006	0.19246441135682
Xl.5103	0.845	14	1.36165353127973	8	0.970684386328945	2	0.142573608554899	13	0.740779074686043	1.4027767938345	0.19246441135682
Xl.55905	2.543	69	2.22996486549253	36	1.45144607904672	2	0.0473750291894965	13	0.246149554899609	1.53637458372351	0.19246441135682
Xl.55587	1.59	277	14.3178541688675	206	13.2835716295817	2	0.075770251087352	13	0.393684476798557	1.07786178056077	0.19246441135682
Xl.55531	0.757	99	10.7481719342523	76	10.2934860122267	2	0.159147555124029	13	0.826893418903178	1.04417219992192	0.192464411356821
Xl.57154	3.356	66	1.6162825097793	47	1.43588834933902	3	0.0538474519795395	19	0.272604933622546	1.12563244246903	0.197529264287262
Xl.23148	2.463	242	8.07506903924926	221	9.19967802096015	21	0.513594941901478	129	2.5218970934805	0.877755615017327	0.203654202714774
Xl.20956	0.529	4	0.621440580033149	3	0.581447287179554	1	0.113870226114262	6	0.546132021035079	1.06878231911201	0.208503112303221
Xl.1422	0.879	75	7.01241610148327	63	7.34846178984946	2	0.137058815960056	12	0.657346619175328	0.954269927778576	0.208503112303221
Xl.82349	1.95	23	0.969367632982478	20	1.05157475185636	1	0.0308909485202281	6	0.148155814937209	0.921824750234103	0.208503112303221
Xl.44919	1.085	110	8.33217220095137	82	7.74870059086781	2	0.11103658915105	12	0.532541638944805	1.07529928447245	0.208503112303221
Xl.2964	5.396	885	13.4792776663834	667	12.6735609803741	2	0.0223266677592457	12	0.107080740966478	1.06357460916131	0.208503112303221
Xl.25953	1.36	66	3.98841478148481	58	4.37254060422625	1	0.0442921688341506	6	0.212429293476145	0.912150427518005	0.208503112303221
Xl.48147	0.743	65	7.18985004860021	48	6.62364715839536	3	0.243219446626291	18	1.16650271518529	1.08548204284813	0.208503112303221
Xl.83501	0.832	2	0.197561338243711	2	0.246462832466334	1	0.0724006605942846	6	0.347240191259083	0.801586739334002	0.208503112303221
Xl.4559	1.025	21	1.68380083014348	27	2.70075174074328	1	0.058768145965312	6	0.281857404026885	0.623456352815338	0.208503112303221
Xl.54800	0.872	140	13.1949224074699	95	11.1699669026026	1	0.0690795293743633	6	0.331311742118758	1.1812857211238	0.208503112303221
Xl.83241	0.316	17	4.42137273436559	14	4.54240359583521	1	0.190624524096344	6	0.914252655466951	0.973355326334149	0.208503112303221
Xl.4402	0.804	51	5.21326038828182	46	5.86606064934796	1	0.0749220766348816	6	0.35933313324323	0.888715732739875	0.208503112303221
Xl.69886	0.549	19	2.84430749996046	13	2.42781602546071	1	0.109721948295892	6	0.52623650114309	1.17154984979585	0.208503112303221
Xl.13053	0.86	5	0.477822771566186	3	0.357657691765098	1	0.0700434297842382	6	0.33593469665995	1.33597789889001	0.208503112303221
Xl.66814	0.863	6	0.571394090679379	3	0.356414385768232	1	0.0697999416158109	6	0.334766905130425	1.60317347866801	0.208503112303222
Xl.86235	1.231	2	0.133526428447415	1	0.0832888207197358	1	0.0489336714983305	6	0.234690364847731	1.60317347866801	0.208503112303222
Xl.79452	1.857	300	13.2771432486888	201	11.0975962302127	1	0.03243799117633	6	0.155575573035841	1.19639811840896	0.208503112303222
Xl.52016	0.802	4	0.409902826480718	3	0.383523210620928	1	0.075108914731228	6	0.360229225844834	1.06878231911201	0.208503112303222
Xl.32437	0.695	36	4.25709151300406	27	3.98312307088037	1	0.0866724454884098	6	0.415688977161952	1.06878231911201	0.208503112303222
Xl.3975	0.988	22	1.83004187004701	26	2.69811942910513	2	0.121937954685111	12	0.584825585278455	0.678265702513387	0.208503112303222
Xl.16226	0.952	5	0.431646621372815	3	0.32309413331721	1	0.0632745269059294	6	0.303470419251635	1.33597789889001	0.208503112303222
Xl.19404	0.898	114	10.4333506735744	84	9.59064278140708	3	0.201238361740907	18	0.965157591740167	1.08786771766758	0.208503112303222
Xl.42719	0.731	4	0.449715549709351	3	0.420773755017762	1	0.0824040350402802	6	0.395217290188176	1.06878231911201	0.208503112303222
Xl.48428	0.962	5	0.427159650256673	4	0.426314088590415	1	0.0626167875410029	6	0.300315841088936	1.0019834241675	0.208503112303222
Xl.1711	0.472	7	1.21885300204595	3	0.65166443838556	1	0.127621503420434	6	0.612084404931264	1.87036905844601	0.208503112303222
Xl.10489	0.652	15	1.89077108993981	17	2.67329010920539	1	0.0923885730282896	6	0.443104047741651	0.707282417059413	0.208503112303222
Xl.58611	1.113	1	0.0738414345996262	1	0.0921190820359342	1	0.0541216079195371	6	0.259572182504543	0.801586739334005	0.208503112303222
Xl.80254	2.945	37	1.03255148327579	43	1.49702110260026	2	0.0409082170556501	12	0.196199551190191	0.689737426868795	0.208503112303222
Xl.86189	0.459	17	3.04390802627348	7	1.56361605259687	2	0.262472111609781	12	1.25884025763641	1.9467106526683	0.208503112303222
Xl.81603	0.819	10	1.00348616250774	14	1.75262458642726	1	0.0735498774291146	6	0.352751940326687	0.572561956667146	0.208503112303222
Xl.54073	0.861	184	17.5634553711111	134	15.9568224541269	1	0.0699620785301334	6	0.335544528603434	1.10068626893625	0.208503112303222
Xl.25541	1.597	46	2.36727224084638	31	1.99022209610885	2	0.075438133518403	12	0.361808189264316	1.18945129062466	0.208503112303222
Xl.86214	0.735	1	0.111817029536577	1	0.139494609940129	1	0.0819555777067277	6	0.393066447792594	0.801586739334006	0.208503112303222
Xl.50666	1.009	58	4.72424179300721	33	3.35326240247555	1	0.0597000491718978	6	0.28632689705407	1.40884942064765	0.208503112303222
Xl.10281	0.799	19	1.95434895804543	16	2.0531371876044	2	0.1507818513503	12	0.723163552259215	0.951884252959133	0.208503112303222
Xl.12806	0.954	68	5.85808714490368	56	6.01844669301437	1	0.0631418759061267	6	0.302834212921967	0.973355326334149	0.208503112303222
Xl.73303	0.935	4	0.351595793409129	3	0.328968572104796	1	0.0644249728496736	6	0.308988063238028	1.06878231911201	0.208503112303222
Xl.24134	3.344	147	3.61282026204529	112	3.43397018249743	2	0.0360271229751464	12	0.172789377468634	1.05208259537588	0.208503112303222
Xl.4645	1.016	93	7.52288686414637	69	6.96306018022996	1	0.0592887299354772	6	0.284354172369642	1.08039951823279	0.208503112303222
Xl.12078	1.488	87	4.80520158179866	57	3.92750449156028	6	0.242892538767923	36	1.16493483519176	1.22347449687822	0.208503112303222
Xl.86631	2.907	218	6.16320696341441	182	6.41905537381873	1	0.0207214824955091	6	0.0993821256028747	0.960142358103368	0.208503112303222
Xl.85653	0.911	86	7.75845712075414	59	6.64015780466926	1	0.066122227897305	6	0.317128253707526	1.16841456919872	0.208503112303222
Xl.75468	0.813	36	3.63921107200224	30	3.78334089690018	1	0.0740926809525767	6	0.355355275679651	0.961904087200804	0.208503112303222
Xl.55564	0.911	126	11.3670418280816	79	8.8910587554046	1	0.066122227897305	6	0.317128253707526	1.2784801158998	0.208503112303222
Xl.68917	0.495	89	14.7767898730003	61	12.634829973062	1	0.121691615382717	6	0.583644119449609	1.16952819345453	0.208503112303222
Xl.17986	1.293	15	0.953428268090301	15	1.18942619844542	1	0.0465872773506921	6	0.22343684387282	0.801586739334001	0.208503112303222
Xl.25410	1.407	77	4.49771484479216	40	2.91481274501762	1	0.0428126152199324	6	0.205333218996131	1.54305447321796	0.208503112303222
Xl.33395	0.788	34	3.54607559405971	33	4.29370782245917	1	0.0764433370741686	6	0.366629237471518	0.82587724658655	0.208503112303222
Xl.86592	1.11	68	5.03478841102532	50	4.61840262639616	2	0.108535765071072	12	0.520547457887489	1.09015796549425	0.208503112303222
Xl.29001	2.835	56	1.62341761401252	35	1.2657844235308	1	0.0212477423684109	6	0.101906116094376	1.28253878293441	0.208503112303222
Xl.66651	4.502	119	2.17238482639198	80	1.82191982773869	4	0.0535205238688981	23	0.245993939728039	1.19236027475933	0.217568465012058
Xl.3085	5.158	410	6.53277662870249	329	6.53972258679183	11	0.128462746366594	63	0.588113670189869	0.99893788184481	0.218431831936708
Xl.18873	0.968	175	14.8579188265932	158	16.7350300127553	3	0.186686000871213	17	0.845620741248014	0.887833413819313	0.220768001262234
Xl.47583	1.672	15	0.737310257560263	14	0.858492545624358	3	0.108081368925439	17	0.489569902827797	0.85884293500072	0.220768001262234
Xl.25008	0.538	5	0.763805917373457	6	1.1434409476505	3	0.335896001567536	17	1.52148861994066	0.667988949445004	0.220768001262235
Xl.16416	1.062	119	9.20911157101383	88	8.49577341895248	3	0.170162004560579	17	0.770772954357888	1.08396388614485	0.220768001262235
Xl.72908	0.766	141	15.1281434151738	107	14.3218715388269	7	0.550471863317381	39	2.45153388293619	1.05629654435603	0.224541813249623
Xl.79403	0.731	1	0.112428887427338	1	0.140257918339254	2	0.16480807008056	11	0.724565032011656	0.801586739334007	0.227457940694423
Xl.11465	0.945	47	4.08753363528153	39	4.23133650151725	2	0.127486454210465	11	0.560483638519069	0.966014788428158	0.227457940694423
Xl.72069	0.189	7	3.04390802627348	6	3.25487423193634	4	1.27486454210465	22	5.60483638519069	0.935184529223006	0.227457940694423
Xl.9137	2.153	2	0.076345115382614	2	0.0952424879758428	2	0.0559566647602832	11	0.246008842731315	0.801586739334005	0.227457940694423
Xl.10215	0.46	26	4.64526833574779	26	5.79509129555623	2	0.261901520062804	11	1.15142834434896	0.801586739334004	0.227457940694424
Xl.24011	0.966	13	1.10601627041614	13	1.3797836417991	2	0.124715009553716	11	0.548299211594742	0.801586739334005	0.227457940694424
Xl.16018	3.1	233	6.17716948170531	185	6.11863857632549	2	0.0388628062028676	11	0.170857109161458	1.00956600143148	0.227457940694424
Xl.32122	0.684	28	3.36431939746016	27	4.04717914365769	2	0.176132601211827	11	0.774352395322398	0.831275137087115	0.227457940694424
Xl.19437	0.655	123	15.4333107713805	79	12.3660374445398	2	0.183930838517389	11	0.808636699848123	1.24804011314029	0.227457940694424
Xl.5764	2.418	65	2.20928808358559	55	2.33212142548789	2	0.049824110516497	11	0.219047575848023	0.947329782849277	0.227457940694424
Xl.86067	0.752	11	1.20218176037663	7	0.954387989550483	2	0.160205717059694	11	0.704331168085798	1.25963630466773	0.227457940694424
Xl.32660	0.72	51	5.82147410024803	47	6.6928351394191	2	0.167325971151236	11	0.735634775556278	0.869806887362431	0.227457940694424
Xl.53502	0.868	67	6.34381292572434	47	5.55166048431078	4	0.277591472877626	22	1.22040792258184	1.14268747947613	0.227457940694424
Xl.52253	0.948	394	34.1572717125499	262	28.3359462406863	2	0.12708301606423	11	0.558709956118692	1.20543960037251	0.227457940694425
Xl.77973	0.553	3	0.445852712709135	3	0.556212685204312	3	0.326784898450876	16	1.39314690356869	0.801586739334004	0.234566001341124
Xl.71793	0.761	8	0.863973894448189	9	1.21255827168719	3	0.237466555641701	16	1.01236562112153	0.712521546074672	0.234566001341124
Xl.20687	1.029	28	2.23634059073154	27	2.69025319170249	6	0.35123819017169	32	1.49739599159083	0.831275137087116	0.234566001341125
Xl.717	2.844	277	8.00470749947235	197	7.10201197126616	6	0.12708301606423	32	0.541779351387823	1.12710419693157	0.234566001341125
Xl.8516	2.241	583	21.3807033652703	468	21.4115822968343	7	0.188157718563638	37	0.79499048398926	0.998557839811373	0.236679208560413
Xl.64804	0.787	249	26.0027873705675	174	22.6683172366494	7	0.535783287549064	37	2.26375308083854	1.14709826490901	0.236679208560414
Xl.53625	0.958	74	6.34835932828227	33	3.53177637170963	4	0.251512942022734	21	1.05549419305475	1.79749753668838	0.238289271203681
Xl.23548	2.046	473	18.9998775188361	320	16.0357440165779	4	0.117766079402629	21	0.494214778566201	1.18484539907808	0.238289271203682
Xl.25227	0.32	10	2.56829739716825	7	2.24281177544364	4	0.75296687018056	21	3.15988574045765	1.14512391333429	0.238289271203682
Xl.79701	0.914	314	28.2344116485192	286	32.0822340869962	5	0.329525982573549	26	1.36971185581993	0.880063762765305	0.240580514196024
Xl.50050	1.288	5	0.319043154927733	6	0.47761741446892	5	0.233840642913217	26	0.97198496600886	0.667988949445004	0.240580514196025
Xl.14763	0.517	51	8.10727534270519	37	7.33763233524527	1	0.116513248770686	5	0.465673499560859	1.10488982989282	0.250203734763865
Xl.4731	0.959	81	6.94163384093858	61	6.52162756690895	6	0.376876014271813	30	1.50627653351177	1.06440206370581	0.250203734763865
Xl.24019	1.106	87	6.46486433428246	80	7.41616913605749	2	0.108928299483625	10	0.435358407365215	0.87172557902573	0.250203734763865
Xl.86540	0.187	39	17.1402949286951	22	12.0621809771759	1	0.322124864248368	5	1.28745026349179	1.42099467427392	0.250203734763865
Xl.86487	0.217	19	7.19596690082164	15	7.08722615018397	1	0.277591472877626	5	1.10946174780168	1.01534320315641	0.250203734763865
Xl.3779	1.944	113	4.77724454123477	81	4.27202242941645	1	0.0309862909539325	5	0.123844238309138	1.11826298203386	0.250203734763865
Xl.40141	0.414	10	1.98515740843923	15	3.71480211253604	1	0.145500844479335	5	0.581529466842908	0.534391159556005	0.250203734763865
Xl.30214	3.285	24	0.600442131210111	14	0.436955718807893	1	0.0183370927289025	5	0.0732886451363665	1.37414869600115	0.250203734763865
Xl.49911	0.896	11	1.00897397745895	9	1.02986254994861	1	0.06722918483755	5	0.268697767045719	0.979717125852666	0.250203734763865
Xl.15706	1.967	39	1.6295043984067	20	1.04248640880523	1	0.0306239703174605	5	0.122396135878477	1.56309414170132	0.250203734763865
Xl.73311	0.929	317	28.0439276607909	238	26.2667299427629	3	0.194523195740941	15	0.777459201096762	1.06765964860874	0.250203734763865
Xl.29725	0.22	15	5.603557957458	9	4.19434929433615	1	0.273806134611113	5	1.09433272396802	1.33597789889001	0.250203734763866
Xl.47479	0.92	6	0.535992500278591	3	0.334332190128244	1	0.0654753800157009	5	0.261688260079309	1.60317347866801	0.250203734763866
Xl.85787	1.441	76	4.33455882714308	42	2.98834046415807	1	0.0418024632994065	5	0.167073698315728	1.45049029022344	0.250203734763866
Xl.47209	1.417	154	8.93194747582578	95	6.87382578621701	1	0.0425104796149928	5	0.169903457496799	1.29941429323618	0.250203734763866
Xl.56038	0.913	69	6.21117267573658	57	6.40101498734031	2	0.131954763668006	10	0.5273892645629	0.970341842351691	0.250203734763866
Xl.48489	0.958	8	0.686309116571056	6	0.64214115849266	2	0.125756471011367	10	0.502616282407023	1.06878231911201	0.250203734763866
Xl.23979	0.609	1	0.134951587371731	1	0.168355563720845	1	0.0989119041288092	5	0.395325450366115	0.801586739334008	0.250203734763866
Xl.73092	0.801	22	2.25728010937134	18	2.30401209676393	1	0.0752026836634767	5	0.300565791851391	0.97971712585267	0.250203734763866
Xl.71811	0.921	2	0.17847017743623	1	0.11132306004994	2	0.130808576795754	10	0.522808250321311	1.60317347866801	0.250203734763866
Xl.7166	0.557	19	2.80345568667558	20	3.68145559447019	1	0.1081460495771	5	0.432231955606757	0.761507402367306	0.250203734763866
Xl.16647	3.884	83	1.75628163925821	43	1.13509967743506	1	0.015509101342545	5	0.0619858906470041	1.54724882243541	0.250203734763866
Xl.35252	0.835	32	3.14962459245543	15	1.84183002944901	1	0.072140538460413	5	0.288327184758041	1.71005171057921	0.250203734763866
Xl.4617	1.262	196	12.7641531497934	148	12.0239490247918	2	0.0954633115918301	10	0.381542312635442	1.06156081695584	0.250203734763866
Xl.82949	0.855	7	0.672863879492032	3	0.359749257214017	3	0.211359121454192	15	0.844748067624434	1.87036905844601	0.250203734763866
Xl.7513	0.652	7	0.882359841971914	7	1.10076651555516	2	0.184777146056579	10	0.738506746236085	0.801586739334004	0.250203734763866
Xl.69088	0.328	21	5.26187759419836	20	6.25174014060944	1	0.1836504561416	5	0.734003656320012	0.841666076300704	0.250203734763866
Xl.55630	1.533	1	0.0536109045723313	1	0.066880977368555	2	0.0785875402667252	10	0.314094193441571	0.801586739334004	0.250203734763866
Xl.74165	1.221	9	0.605790049454919	6	0.503825741061399	2	0.098668877337338	10	0.39435413476325	1.20238010900101	0.250203734763866
Xl.86557	0.918	6	0.537160239930614	7	0.781808026298435	3	0.196854083707336	15	0.786775161022758	0.687074348000575	0.250203734763866
Xl.17218	0.699	5	0.587879232542088	3	0.440036645090106	1	0.0861764658289626	5	0.344425177786787	1.33597789889001	0.250203734763866
Xl.10644	0.677	18	2.18513929212542	14	2.12023565182264	1	0.0889768827392095	5	0.355617724184585	1.03061152200086	0.250203734763866
Xl.46883	2.435	61	2.05885688676485	54	2.27373349836703	1	0.0247381312584989	5	0.0988719504201084	0.905496131469892	0.250203734763866
Xl.71783	0.957	19	1.63168737458547	9	0.964218228583023	1	0.0629439389910604	5	0.251570741142073	1.69223867192734	0.250203734763866
Xl.13797	0.937	30	2.63133991598881	19	2.07902052061249	1	0.064287459567177	5	0.256940447463142	1.26566327263264	0.250203734763866
Xl.70696	0.847	3	0.291093919867948	3	0.363147125050749	2	0.142236953044734	10	0.568484531931438	0.801586739334005	0.250203734763866
Xl.9307	0.898	3	0.274561859830904	3	0.342522956478824	3	0.201238361740907	15	0.804297993116806	0.801586739334005	0.250203734763866
Xl.68080	0.957	3	0.257634848618759	4	0.428541434925788	1	0.0629439389910604	5	0.251570741142073	0.601190054500505	0.250203734763866
Xl.9315	1.806	5	0.227534653126755	3	0.170313186554809	1	0.0333540141829706	5	0.133307419309504	1.33597789889	0.250203734763866
Xl.70280	0.966	29	2.46726706477447	18	1.91046965787568	3	0.187072514330574	15	0.747680743083739	1.29144530226034	0.250203734763866
Xl.67585	0.464	30	5.31371875276189	18	3.97740019290497	1	0.129821874169062	5	0.518864653605525	1.33597789889001	0.250203734763866
Xl.52431	0.72	45	5.1365947943365	23	3.27521719588594	1	0.0836629855756178	5	0.334379443434672	1.56832188130566	0.250203734763866
Xl.30269	0.763	18	1.93884574150578	8	1.07500433348356	2	0.157896067141402	10	0.63106998498811	1.80357016350151	0.250203734763866
Xl.2530	1.562	39	2.05200713935082	27	1.77226026521246	1	0.0385642443114243	5	0.15413136957296	1.15784751237134	0.250203734763866
Xl.29787	1.673	60	2.94747818443696	49	3.00292790017558	1	0.0360055885322444	5	0.143905080258795	0.981534782857964	0.250203734763866
Xl.57616	0.683	83	9.98740539806569	67	10.0577043433406	1	0.0881952410167567	5	0.352493703181499	0.993010438279441	0.250203734763866
Xl.32126	0.643	22	2.81194613935684	14	2.2323476458537	1	0.093681725683429	5	0.374421771808653	1.25963630466772	0.250203734763866
Xl.76917	0.874	20	1.880675439574	25	2.93273850989688	1	0.0689214526481062	5	0.275461326399272	0.641269391467202	0.250203734763866
Xl.73352	0.623	8	1.05535173944634	11	1.81029521888594	1	0.0966891647101843	5	0.386441732380359	0.582972174061094	0.250203734763866
Xl.1891	2.36	168	5.85049440982055	153	6.64697727153271	2	0.0510486013681736	10	0.204028134977088	0.880173674562829	0.250203734763866
Xl.79782	0.649	36	4.55882681284718	35	5.52927402266536	1	0.0928156388512247	5	0.370960245412887	0.824489217600689	0.250203734763866
Xl.10724	0.389	4	0.845095287500092	4	1.05427802885342	1	0.154851798494717	5	0.618902825894509	0.801586739334002	0.250203734763866
Xl.16553	0.814	57	5.75500546982173	33	4.15656236375654	1	0.0740016580030035	5	0.295765601072437	1.3845589133951	0.250203734763866
Xl.19433	0.94	285	24.9179492150792	203	22.1418013575712	1	0.0640822868238775	5	0.256120424758472	1.12538039758715	0.250203734763866
Xl.8585	0.312	135	35.5610408838681	115	37.7909676448378	1	0.193068428251426	5	0.771644869464628	0.940993128783399	0.250203734763866
Xl.46822	0.889	24	2.21873160970215	18	2.07594340777042	1	0.0677585484976882	5	0.270813497494897	1.06878231911201	0.250203734763866
Xl.69705	0.781	5	0.526155676756619	3	0.393835614491657	1	0.0771284886228487	5	0.30826273914592	1.33597789889001	0.250203734763866
Xl.66094	0.709	206	23.8790076757872	142	20.5346296748255	2	0.169922001733272	10	0.679134553661393	1.16286526973806	0.250203734763866
Xl.46729	1.304	10	0.630257029979938	11	0.864887976507625	1	0.0461942865141448	5	0.184626686559021	0.728715217576367	0.250203734763866
Xl.82298	0.963	3	0.256029647069732	3	0.319403546124594	1	0.0625517649163498	5	0.250003322194147	0.801586739334006	0.250203734763866
Xl.17724	4.083	6	0.120772250858757	3	0.0753332390198345	1	0.0147532083307482	5	0.0589647806203683	1.60317347866801	0.250203734763866
Xl.50681	0.883	21	1.95458193759577	19	2.20616333840759	3	0.204656906957344	15	0.817961039432493	0.885964290842848	0.250203734763866
Xl.16563	2.18	295	11.1214346005818	220	10.3469167097793	8	0.221054493997963	40	0.883497978983353	1.07485494592514	0.250203734763867
Xl.43009	0.583	12	1.69164013810053	19	3.34141033930343	1	0.103323069664571	5	0.412955744893591	0.506265309053057	0.250203734763867
Xl.1865	1.029	7	0.559085147682884	9	0.896751063900829	2	0.117079396723897	10	0.467936247372136	0.623456352815337	0.250203734763867
Xl.18711	0.904	10	0.90913182200646	11	1.2475817714225	4	0.266536945196658	20	1.06527964280072	0.72871521757637	0.250203734763867
Xl.47316	2.397	8	0.274294590602867	10	0.42773691408425	1	0.0251303085583833	5	0.100439382258224	0.641269391467205	0.250203734763867
Xl.17569	0.427	3	0.577415808262651	3	0.720341018543289	2	0.282142152760866	10	1.12764964530662	0.801586739334005	0.250203734763867
Xl.32851	0.751	93	10.1774341597506	107	14.6079275615732	2	0.160419040251518	10	0.641153659848106	0.696706231383758	0.250203734763867
Xl.4789	1.45	8	0.453437333569015	4	0.28283734705102	3	0.1246289992023	15	0.498110067461304	1.60317347866801	0.250203734763867
Xl.73995	0.939	13	1.13781865518849	11	1.20107978846213	2	0.128301064141523	10	0.51278636692857	0.947329782849281	0.250203734763867
Xl.17299	0.703	53	6.19606313740733	34	4.95870597781483	6	0.514116781915603	29	1.98629951036016	1.2495322701383	0.258831449755723
Xl.43403	0.486	4	0.676424005838551	2	0.421928141176933	6	0.743670982894381	29	2.873186328772	1.60317347866801	0.258831449755723
Xl.15227	1.517	43	2.32958287310713	27	1.82483225725897	10	0.397082067333189	48	1.52355353528046	1.27660110338379	0.260628890379026
Xl.18286	2.092	5	0.196428099209809	4	0.196039270183546	5	0.143970720875824	24	0.552397397949439	1.00198342416751	0.260628890379027
Xl.54538	0.694	6	0.710537608438478	3	0.443206937922168	5	0.433986668691966	24	1.66515181053347	1.60317347866801	0.260628890379027
Xl.26427	0.882	23	2.14315973278439	20	2.32491016566882	5	0.341481573778032	24	1.31022149264198	0.921824750234104	0.260628890379027
Xl.9063	0.944	13	1.13179207332838	10	1.08610739730927	9	0.574296765391953	43	2.1933024510037	1.0420627611342	0.261841117776138
Xl.63607	0.763	516	55.5802445898324	388	52.1377101739528	9	0.710532302136308	43	2.71360093544887	1.06602772550605	0.261841117776139
Xl.2672	2.006	40	1.63879395233069	47	2.40221400816638	4	0.120114356160408	19	0.456062889948785	0.68220148028426	0.263372352383016
Xl.16323	2.2	235	8.7789074666842	217	10.1130421874549	4	0.109522453844445	19	0.415846435107847	0.868077805269548	0.263372352383016
Xl.51924	0.884	14	1.30158058137033	10	1.15982509395922	4	0.272567192825542	19	1.03491194257609	1.1222214350676	0.263372352383016
Xl.21310	0.461	4	0.71310643565626	5	1.11202319203899	4	0.522666807934445	19	1.98451661005914	0.641269391467203	0.263372352383016
Xl.86113	0.972	56	4.73496804086986	47	4.95765565882897	4	0.24789032763146	19	0.941216211149447	0.955082072397963	0.263372352383017
Xl.9096	0.853	12	1.15618546367246	9	1.0817782470738	4	0.282472917301031	19	1.0725230448268	1.06878231911201	0.263372352383018
Xl.73910	0.964	268	22.8482556826918	204	21.6969105958744	3	0.187460631580222	14	0.699283151415248	1.05306493206624	0.268075430104141
Xl.73259	0.877	14	1.31196947996736	10	1.16908253484601	3	0.206057068236413	14	0.768653315808778	1.1222214350676	0.268075430104142
Xl.48389	2.779	46	1.36039358353064	23	0.848562929484664	3	0.0650277253844313	14	0.242572492970241	1.603173478668	0.268075430104142
Xl.55467	1.527	50	2.6910778228351	35	2.35003198474775	3	0.118344498260206	14	0.441459697422593	1.14512391333429	0.268075430104142
Xl.10747	3.267	44	1.10687564591763	29	0.910109461546939	3	0.0553143706285077	14	0.206338830108448	1.21620057002401	0.268075430104142
Xl.22764	0.444	155	28.6908898422399	110	25.4012144451789	3	0.407009119016519	14	1.51826341883851	1.12950858724337	0.268075430104142
Xl.85874	0.857	15	1.43848629012924	24	2.87127761883766	3	0.210865867961884	14	0.78659154954994	0.500991712083753	0.268075430104142
Xl.58888	0.842	13	1.26889752639191	10	1.21767860220896	3	0.214622385799685	14	0.800604463140497	1.04206276113421	0.268075430104143
Xl.70052	1.066	133	10.2539153117712	88	8.4638943442097	3	0.169523497976862	14	0.632372380829548	1.21148904922072	0.268075430104143
Xl.51212	0.949	1214	105.135107782078	920	99.3954217508063	14	0.888643724554507	65	3.29798903113649	1.05774597994726	0.269450175899548
Xl.69809	0.684	10	1.20154264195006	8	1.19916419071339	5	0.440331503029567	23	1.61910046294683	1.00198342416751	0.271960581265072
Xl.14349	1.317	46	2.87056474459504	33	2.56905221267868	7	0.320168145255212	32	1.16994720983065	1.1173633336171	0.273660334897979
Xl.7944	1.43	61	3.50581574774295	54	3.87170704092568	9	0.379116186384618	41	1.38054282100581	0.905496131469893	0.274613855228633
Xl.14590	0.835	34	3.3464761294839	17	2.08740736670888	4	0.288562153841652	18	1.03797786512895	1.60317347866801	0.278004149737628
Xl.50256	0.834	17	1.67524434539512	11	1.35229486974334	2	0.144454075814016	9	0.51961122145244	1.23881586987982	0.278004149737628
Xl.1381	0.77	158	16.8640410910164	121	16.1116274480849	2	0.156460648349207	9	0.562799686612123	1.04670003979151	0.278004149737628
Xl.18585	1.5	27	1.47933930076891	24	1.64045661289592	2	0.0803164661525931	9	0.288903839127557	0.901785081750753	0.278004149737628
Xl.41266	0.739	32	3.55877744885019	18	2.49731216442206	4	0.32604790048414	18	1.17281666763555	1.42504309214935	0.278004149737629
Xl.57023	0.851	2	0.193150450550844	2	0.240960137029365	2	0.141568389223137	9	0.509231208802979	0.801586739334006	0.278004149737629
Xl.54977	0.75	13	1.42454895629599	7	0.956933024189285	2	0.160632932305186	9	0.577807678255113	1.48866108733458	0.278004149737629
Xl.70750	0.958	153	13.1256618544214	132	14.1271054868385	4	0.251512942022734	18	0.904709308332641	0.929111902409868	0.278004149737629
Xl.41350	0.979	98	8.22694651432036	88	9.21604838705571	2	0.123058936903871	9	0.442651438908412	0.892676141531051	0.278004149737629
Xl.25387	0.363	7	1.58484467483661	6	1.69468658357016	2	0.331886223771046	9	1.19381751705602	0.935184529223009	0.278004149737629
Xl.15364	2.013	6	0.244964282293246	8	0.407465626650749	2	0.059848335434123	9	0.215278568649446	0.601190054500504	0.278004149737629
Xl.59131	0.248	35	11.5987624388243	17	7.02816593226577	2	0.485785077535845	9	1.74740225278764	1.6503256398053	0.278004149737629
Xl.14781	0.538	8	1.22208946779753	4	0.762293965100333	2	0.223930667711691	9	0.805493975262704	1.60317347866801	0.278004149737629
Xl.63568	0.697	4	0.471652893597612	5	0.735498840071699	2	0.172847488133271	9	0.621744273588716	0.641269391467203	0.278004149737629
Xl.48368	1.886	12	0.522919512466918	10	0.543629577444299	2	0.0638784195275131	9	0.229775057630612	0.961904087200806	0.278004149737629
Xl.67267	0.803	43	4.40096789352866	30	3.83045597656269	2	0.150030758691021	9	0.539670932367789	1.14894099304541	0.27800414973763
Xl.11183	0.794	4	0.414032829770196	5	0.645645707216592	2	0.15173135923034	9	0.545788109183041	0.641269391467203	0.27800414973763
Xl.46154	1.186	652	45.1812452736242	425	36.7408337099897	9	0.457113108372684	40	1.62396761735557	1.22972836246064	0.28147920160935
Xl.9586	1.032	4	0.318548514377457	2	0.198698717647277	7	0.408586673741389	31	1.44638549950812	1.60317347866801	0.282488087636622
Xl.31915	1.247	108	7.11791163160663	111	9.12643765193698	19	0.917810459241741	84	3.2435074160271	0.779922232865519	0.282968509554372
Xl.64496	3.182	17	0.439080384682441	11	0.354435550397845	5	0.0946532834922137	22	0.332908257951301	1.23881586987983	0.28432242586803
Xl.84846	0.868	25	2.36709437527028	24	2.83489046007359	3	0.208193604658219	13	0.72115013607109	0.834986186806256	0.288696617035229
Xl.79751	0.837	167	16.3978271092797	118	14.4544414816098	6	0.43180895780964	26	1.49571880074004	1.13444902939643	0.288696617035229
Xl.9581	0.751	510	55.8117357147614	380	51.8786212467084	3	0.240628560377276	13	0.833499757802538	1.07581378173774	0.28869661703523
Xl.86108	0.952	63	5.43874742929747	40	4.30792177756281	9	0.569470742153365	39	1.97255772513563	1.26249911445106	0.28869661703523
Xl.79591	0.895	7	0.642791750799651	6	0.687342156241306	3	0.201912903735569	13	0.69939476883766	0.935184529223005	0.28869661703523
Xl.1938	0.804	31	3.16884454973993	20	2.55046115189042	3	0.224766229904645	13	0.778555122026998	1.24245944596771	0.28869661703523
Xl.10312	0.487	14	2.36262265694328	9	1.89477791530586	3	0.371071968877484	13	1.28533535546141	1.24691270563068	0.28869661703523
Xl.75670	0.651	13	1.64118543352072	15	2.36240871672799	3	0.277591472877626	13	0.961533514761453	0.694708507422802	0.28869661703523
Xl.86052	0.965	11	0.936829724148418	9	0.956224709589589	3	0.187266371858378	13	0.648661469543737	0.979717125852672	0.28869661703523
Xl.33100	3.939	852	17.7766083362262	585	15.2270106395042	13	0.198803134041072	56	0.684548319841888	1.1674391485685	0.290415049279487
Xl.18640	2.573	32	1.02212846276731	15	0.597717868087805	7	0.163879303265104	30	0.561414378405668	1.71005171057921	0.291904357224509
Xl.57594	0.566	222	32.2353086739987	134	24.2735408710306	7	0.744984889224583	30	2.55215405589714	1.32800191143395	0.291904357224511
Xl.61189	0.965	50	4.25831692794736	33	3.50615726849516	11	0.686643363480718	47	2.3451606975812	1.21452536262728	0.292791604510907
Xl.24519	1.055	12	0.934811564466927	6	0.583100691787648	4	0.228388055410217	17	0.775887087704338	1.60317347866801	0.294357335016313
Xl.72957	0.869	27	2.55352008187959	18	2.12372116168919	4	0.277272035049228	17	0.941957281390192	1.20238010900101	0.294357335016313
Xl.55650	2.263	5	0.181585321938542	3	0.135919405619967	9	0.239565243716307	38	0.80853924634314	1.33597789889001	0.296293896430893
Xl.15109	0.87	206	19.4600188990036	148	17.4416364014796	5	0.346191664450832	21	1.16225682407638	1.11572208312706	0.297861589004601
Xl.55214	0.935	15	1.31848422528423	11	1.20621809771759	5	0.322124864248368	21	1.0814582213331	1.09307282636454	0.297861589004602
Xl.86699	2.607	298	9.39443190617431	179	7.03974236930306	5	0.115530014603845	21	0.387864762925373	1.33448518615382	0.297861589004602
Xl.70548	0.908	11	0.995639519607074	9	1.01625203166735	6	0.398044160447873	25	1.32573347617271	0.979717125852671	0.300244481716639
Xl.6358	0.861	104	9.92717042714975	90	10.7172688124733	6	0.4197724711808	25	1.39810220251431	0.926278009897074	0.300244481716639
Xl.48267	2.837	513	14.8611808501635	404	14.6004686202404	7	0.148629343426547	29	0.492198997456183	1.01785642890679	0.301970024715011
Xl.16801	0.974	68	5.73779788114796	59	6.21066094461365	7	0.432917297023731	29	1.43364328109157	0.923862682622243	0.301970024715011
Xl.76197	1.353	727	44.1602887270674	464	35.1613021241549	8	0.356170581607952	33	1.17440585011202	1.25593439546513	0.303277254259231
Xl.13915	1.628	494	24.9383570358941	355	22.3572672595996	20	0.740016580030035	81	2.39570136868674	1.11544746262253	0.308893499708477
Xl.55292	0.529	54	8.38944783044751	29	5.62065710940236	1	0.113870226114262	4	0.364088014023386	1.49260979048401	0.312754668454831
Xl.46677	1.317	30	1.8721074421272	24	1.86840160922086	1	0.0457383064650302	4	0.146243401228832	1.00198342416751	0.312754668454831
Xl.66459	0.83	66	6.53523385881848	64	7.90581500190803	6	0.43545072010442	24	1.39230765844606	0.826636324938192	0.312754668454831
Xl.58510	0.936	17	1.49268566673026	19	2.08124169638237	5	0.321780713752376	20	1.02885982595284	0.717209187825161	0.312754668454831
Xl.162	1.447	26	1.47672663057635	11	0.779415287744259	1	0.0416291289664442	4	0.133104740441169	1.89465956569855	0.312754668454831
Xl.75713	0.747	17	1.87035312457768	8	1.09802986137612	4	0.322556088966237	16	1.03133900625634	1.70337182108475	0.312754668454832
Xl.7246	0.557	4	0.590201197194858	3	0.552218339170528	6	0.648876297462601	24	2.07471338691244	1.06878231911201	0.312754668454832
Xl.47654	1.756	108	5.05469009374343	77	4.4958413721877	1	0.0343037298487727	4	0.109682550921624	1.1243034785464	0.312754668454832
Xl.1496	1.272	85	5.4919566983472	58	4.67504341332366	1	0.047356406929595	4	0.151417106460984	1.17473918695501	0.312754668454832
Xl.47395	4.595	19	0.339831298689509	22	0.490887452172336	1	0.0131093252697377	4	0.0419156821367511	0.692279456697549	0.312754668454832
Xl.35205	3.684	6	0.133852633077173	4	0.11132306004994	4	0.0654042883978771	16	0.209123300128525	1.20238010900101	0.312754668454832
Xl.50156	0.921	12	1.07082106461738	10	1.1132306004994	1	0.0654042883978771	4	0.209123300128525	0.961904087200806	0.312754668454832
Xl.41296	0.316	10	2.60080749080329	5	1.62228699851258	1	0.190624524096344	4	0.609501770311301	1.60317347866801	0.312754668454832
Xl.55061	0.359	2	0.457858031807153	1	0.285594814222827	1	0.167792060207367	4	0.536497379995463	1.60317347866801	0.312754668454832
Xl.85077	3.352	28	0.686513862727551	30	0.917618182929548	3	0.0539117090821404	12	0.172376992319545	0.748147623378404	0.312754668454832
Xl.15656	0.933	14	1.23322318749344	13	1.4285862786473	1	0.0645630756853642	4	0.206433611380891	0.863247257744317	0.312754668454832
Xl.26403	0.978	33	2.77313093191173	29	3.04021228105711	1	0.0615923820188597	4	0.196935132329623	0.912150427518004	0.312754668454832
Xl.86019	0.735	90	10.0635326582919	63	8.78816042622812	2	0.163911155413455	8	0.524088597056792	1.14512391333429	0.312754668454832
Xl.75735	1.712	42	2.01623347067414	24	1.43731595756067	2	0.0703707355308935	8	0.225002989974733	1.40277679383451	0.312754668454832
Xl.70936	0.942	58	5.06025474431451	49	5.33322545328423	2	0.127892462026422	8	0.40892263146151	0.948816956762699	0.312754668454832
Xl.52850	0.819	11	1.10383477875851	13	1.62743711596817	2	0.147099754858229	8	0.470335920435583	0.678265702513386	0.312754668454832
Xl.75262	1.303	38	2.39681476205418	28	2.20322261900833	4	0.184918955071204	16	0.591258816326542	1.08786771766758	0.312754668454832
Xl.14229	0.656	195	24.4301459730638	145	22.6625580097092	1	0.0918252280708	4	0.293601462528005	1.07799595979401	0.312754668454832
Xl.20145	0.505	10	1.62743597444325	5	1.01513404263361	2	0.238563760849286	8	0.762782413538103	1.60317347866802	0.312754668454832
Xl.73632	0.631	6	0.781478764273065	5	0.812428988161607	2	0.19092662318366	8	0.610467700216707	0.961904087200806	0.312754668454832
Xl.74293	0.794	1	0.103508207442549	1	0.129129141443318	1	0.0758656796151698	4	0.242572492970241	0.801586739334006	0.312754668454832
Xl.18414	0.782	9	0.94586911813869	6	0.786663976772338	8	0.616238870736008	32	1.97035866412656	1.20238010900101	0.312754668454832
Xl.2434	1.826	20	0.900169953005301	15	0.842238814123725	1	0.0329886909170015	4	0.10547785291258	1.06878231911201	0.312754668454832
Xl.45914	3.159	452	11.759371178424	311	10.0938193773866	3	0.0572054602226447	12	0.182908413502727	1.16500709382306	0.312754668454832
Xl.16476	0.881	4	0.373146500383128	6	0.698264733071474	3	0.205121508335226	12	0.655854345352001	0.534391159556003	0.312754668454832
Xl.86516	1.147	2	0.143305172989336	2	0.178776875860497	1	0.0525173056795508	4	0.167918534802416	0.801586739334005	0.312754668454832
Xl.57993	0.699	35	4.11515462779462	48	7.0405863214417	2	0.172352931657925	8	0.551080284458859	0.584490330764379	0.312754668454832
Xl.54730	0.222	80	29.616402417796	50	23.0920131319808	1	0.271339412677679	4	0.867579096479149	1.28253878293441	0.312754668454832
Xl.3708	1.414	83	4.82418520995677	63	4.56810319185125	3	0.127802014740689	12	0.408633435823984	1.05605872007496	0.312754668454832
Xl.55424	2.799	7	0.205537197915573	9	0.329673756610916	1	0.0215210252284547	4	0.0688112037936302	0.623456352815338	0.312754668454832
Xl.15963	2.065	8	0.318394253595676	6	0.29790374326197	1	0.029170629353242	4	0.0932700045609545	1.06878231911201	0.312754668454832
Xl.86536	0.755	3	0.326564967057155	4	0.543197553939045	1	0.0797845690257547	4	0.255102727706452	0.601190054500504	0.312754668454832
Xl.3132	0.755	1	0.108854989019052	1	0.135799388484761	1	0.0797845690257547	4	0.255102727706452	0.801586739334009	0.312754668454832
Xl.13469	0.763	9	0.969422870752891	7	0.940628791798117	1	0.0789480335707009	4	0.252427993995244	1.03061152200086	0.312754668454832
Xl.86767	0.618	3	0.398958818977592	4	0.663615134666633	2	0.194942879011148	8	0.623309253781136	0.601190054500503	0.312754668454832
Xl.76918	1.706	22	1.05983667503309	11	0.661086706545101	5	0.176545573313144	20	0.564485813066738	1.60317347866801	0.312754668454832
Xl.70469	1.807	27	1.22800716721271	24	1.36175147722406	3	0.100006667871242	12	0.31976075166304	0.901785081750755	0.312754668454832
Xl.3993	0.921	78	6.96033692001297	56	6.23409136279664	3	0.196212865193631	12	0.627369900385573	1.11649581550094	0.312754668454832
Xl.8930	0.883	3	0.27922599108511	4	0.464455439664756	1	0.0682189689857812	4	0.218122943848665	0.601190054500504	0.312754668454832
Xl.13859	2.542	14	0.452634631758999	12	0.484005688305247	6	0.142180998303174	24	0.454608716172394	0.935184529223005	0.312754668454832
Xl.56947	0.906	2	0.181424981698419	2	0.226332314141269	2	0.132974281709591	8	0.425171212844086	0.801586739334003	0.312754668454832
Xl.12396	0.845	21	2.0424802969196	10	1.21335548291118	1	0.0712868042774495	4	0.227932022980321	1.68333215260141	0.312754668454832
Xl.84975	0.974	38	3.20641646299445	22	2.31583967426272	1	0.0618453281462473	4	0.197743900840217	1.3845589133951	0.312754668454832
Xl.48962	2.442	22	0.740410060444901	17	0.713753133170316	14	0.345341070680683	56	1.1041915773371	1.03734754502048	0.312754668454832
Xl.72176	0.814	570	57.5500546982173	397	50.0047048003439	1	0.0740016580030035	4	0.23661248085795	1.15089279954756	0.312754668454832
Xl.58686	0.645	437	55.6822803131795	307	48.8004050541712	2	0.186782479424635	8	0.597217238506577	1.14102086348195	0.312754668454832
Xl.54507	0.81	356	36.1210419117786	273	34.5559147623908	4	0.297468393157752	16	0.951123750214178	1.04529259781284	0.312754668454832
Xl.3781	1.791	519	23.8159035020493	395	22.612380028402	4	0.134533444141697	16	0.430156469946111	1.05322409547936	0.312754668454832
Xl.49721	1.575	7	0.365268963152818	7	0.455682392471088	2	0.0764918725262791	8	0.244574678626503	0.801586739334005	0.312754668454832
Xl.58698	0.827	16	1.5900462724911	20	2.4795293423457	3	0.218515173933899	12	0.698679175641008	0.641269391467203	0.312754668454832
Xl.69458	0.837	11	1.08009639641962	6	0.734971600759819	3	0.21590447890482	12	0.69033175418771	1.46957568877901	0.312754668454832
Xl.57350	3.917	8	0.167854004001805	6	0.157051628755672	1	0.0153784400343234	4	0.0491709367930485	1.06878231911201	0.312754668454832
Xl.73763	0.479	13	2.23050462885593	8	1.71237642264709	1	0.125756471011367	4	0.402093025925618	1.30257845141776	0.312754668454832
Xl.57505	1.015	87	7.04447286080434	41	4.14154686753279	1	0.0593471424772855	4	0.189756216175735	1.7009279590746	0.312754668454832
Xl.55593	0.513	197	31.5605200618882	177	35.375343626045	1	0.117421734141218	4	0.37544358561086	0.892161512140107	0.312754668454832
Xl.72121	0.855	16	1.53797458169607	17	2.03857912421276	1	0.0704530404847308	4	0.225266151366516	0.754434578196709	0.312754668454832
Xl.15053	0.9	38	3.47005514995177	26	2.96193555106207	1	0.0669303884604942	4	0.21400284379819	1.17154984979585	0.312754668454832
Xl.78103	0.988	102	8.48473957930887	79	8.19813211151173	1	0.0609689773425555	4	0.194941861759485	1.03496009382365	0.312754668454832
Xl.75584	0.125	10	6.57484133675072	12	9.8427396773755	1	0.481898796915559	4	1.54082047534697	0.667988949445004	0.312754668454832
Xl.62819	1.821	190	8.5750950987276	137	7.71356932889692	1	0.0330792694203431	4	0.105767468104542	1.11168963849242	0.312754668454832
Xl.85627	0.806	28	2.85507998494138	32	4.07061194266977	2	0.149472331549491	8	0.477921983668415	0.701388396917254	0.312754668454832
Xl.59721	0.836	4	0.393232137365474	2	0.245283584464102	1	0.0720542459502929	4	0.230385836624846	1.60317347866801	0.312754668454832
Xl.82159	0.934	45	3.95968763589109	28	3.07366067726751	1	0.0644939503366647	4	0.206212590383695	1.28826440250108	0.312754668454832
Xl.79575	0.85	31	2.99735413881283	43	5.18673782018562	7	0.496072290942487	28	1.58613872462188	0.577888114403585	0.312754668454833
Xl.23526	2.443	4	0.134564906605623	2	0.083936584777728	1	0.0246571222326831	4	0.0788385425371965	1.60317347866802	0.312754668454833
Xl.34190	0.942	3	0.261737314361095	4	0.435365343125243	1	0.0639462310132111	4	0.204461315730755	0.601190054500503	0.312754668454833
Xl.26319	1.057	8	0.622028508680295	11	1.06699519523741	1	0.0569889778755391	4	0.182216234076037	0.582972174061095	0.312754668454833
Xl.74317	0.722	144	16.3915711996555	98	13.9166160027528	3	0.250293696458912	12	0.800287643012622	1.17784173942955	0.312754668454833
Xl.61555	0.622	31	4.09606272988891	29	4.78026947085828	1	0.0968446135280463	4	0.309650417071336	0.856868583426004	0.312754668454833
Xl.48276	2.709	7	0.212365676251638	9	0.340626373109617	2	0.0444720189106274	8	0.142194580596804	0.623456352815337	0.312754668454833
Xl.70457	2.679	88	2.69963623382822	84	3.21478059638058	3	0.0674550387619763	12	0.215680357691345	0.839757536445148	0.312754668454833
Xl.25396	0.612	42	5.64018251927145	28	4.69084815779061	1	0.098427041853668	4	0.314710064409103	1.20238010900101	0.312754668454833
Xl.70700	0.822	50	4.99911902125207	43	5.36341502087321	4	0.293125788878077	16	0.937238731962876	0.93207760387675	0.312754668454833
Xl.70598	0.965	179	15.2447746020515	137	14.5558650237526	1	0.0624221239527926	4	0.199588144474996	1.0473286594218	0.312754668454833
Xl.765	1.974	1	0.0416340003593637	1	0.0519394824245161	1	0.0305153746780369	4	0.0975696856222751	0.801586739334005	0.312754668454833
Xl.57093	0.944	69	6.00720408151218	54	5.86497994547004	1	0.063810751710217	4	0.204028134977088	1.02424972248234	0.312754668454833
Xl.74302	0.626	790	103.716546646028	600	98.2701645105381	2	0.192451596212284	8	0.615343640314285	1.05542254012311	0.312754668454833
Xl.86083	0.906	64	5.80559941434942	39	4.41348012575474	1	0.0664871408547956	4	0.212585606422043	1.31542439275324	0.312754668454833
Xl.67838	0.745	72	7.94276134641026	57	7.84446534690161	3	0.242566508514543	12	0.77558077618136	1.01253061810611	0.312754668454833
Xl.8376	0.841	54	5.27707241653595	32	3.90120478691062	2	0.143251723221034	8	0.458032245941429	1.35267762262613	0.312754668454833
Xl.83900	0.9	391	35.7050411481879	291	33.1508940522716	12	0.803164661525931	48	2.56803412557828	1.07704609992988	0.312754668454833
Xl.86212	0.944	298	25.9441567578352	208	22.5910338640327	3	0.191432255130651	12	0.612084404931264	1.14842715539199	0.312754668454833
Xl.53725	0.938	48	4.20565543928617	45	4.91874650721723	2	0.128437845659797	8	0.410666437992262	0.855025855289605	0.312754668454833
Xl.70690	0.556	4	0.591262710139453	2	0.368807691748183	3	0.325021670581537	12	1.03922244290488	1.60317347866801	0.312754668454833
Xl.70692	0.401	9	1.84456271916323	14	3.57954996579533	1	0.150217829462456	4	0.480305634459778	0.515305761000431	0.312754668454833
Xl.2378	0.524	16	2.50948142624073	12	2.34798179326706	1	0.114956774073368	4	0.367562136294601	1.068782319112	0.312754668454833
Xl.49577	1.743	29	1.36740102385091	21	1.23528359404813	1	0.0345595809606683	4	0.110500607813179	1.10695311622315	0.312754668454833
Xl.9028	0.961	21	1.79593740988248	24	2.56054622200195	1	0.0626819454884962	4	0.200418896377077	0.701388396917254	0.312754668454833
Xl.21121	0.875	62	5.82343089826492	45	5.27289625573687	8	0.55074148218921	32	1.76093768611082	1.10440839641574	0.312754668454833
Xl.71930	1.252	5	0.32821691976591	3	0.245675411276345	2	0.0962257981061419	8	0.307671820157142	1.33597789889001	0.312754668454833
Xl.12760	0.861	9	0.859082056195651	10	1.19080764583037	2	0.139924157060267	8	0.447392704804579	0.721428065400604	0.312754668454833
Xl.54426	0.745	76	8.38402586565528	66	9.08306513851766	2	0.161711005676362	8	0.517053850787573	0.923039275596733	0.312754668454833
Xl.85385	0.606	26	3.52611127796037	20	3.38378014211204	1	0.099401567020536	4	0.317826005640876	1.04206276113421	0.312754668454833
Xl.41219	0.627	2	0.262154758243649	1	0.163522389642735	1	0.0960723279337238	4	0.307181115499794	1.60317347866801	0.312754668454833
Xl.18307	1.508	23	1.25349262885665	11	0.747887215759909	1	0.0399451920520191	4	0.127720530118283	1.67604500042564	0.312754668454833
Xl.9099	3.606	6	0.136747947935747	7	0.199029331154177	4	0.0668190234214585	16	0.213646765855098	0.687074348000576	0.312754668454833
Xl.58160	0.787	16	1.67086183907261	8	1.0422214821448	2	0.153080939299733	8	0.489460125586712	1.60317347866801	0.312754668454833
Xl.69866	0.552	4	0.595547222531768	3	0.557220316880406	5	0.545628166797507	20	1.74458840052872	1.06878231911201	0.312754668454833
Xl.29571	0.486	66	11.1609960963361	41	8.64952689412713	4	0.49578065526292	16	1.58520625035696	1.29035914136694	0.312754668454833
Xl.2187	2.053	252	10.088041992579	180	8.98935065517733	1	0.0293411347366999	4	0.0938151775052952	1.1222214350676	0.312754668454833
Xl.51189	1.208	145	9.86498337985155	111	9.42108257613032	5	0.249326778205484	20	0.797196024082662	1.04711781264352	0.312754668454833
Xl.8488	1.623	5	0.253190131575428	5	0.315861177775708	7	0.259803726001919	28	0.830694957442143	0.801586739334004	0.312754668454833
Xl.15670	1.058	64	4.97152464026519	53	5.1361177034194	3	0.170805339171394	12	0.546132021035079	0.967953798441062	0.312754668454833
Xl.48763	0.862	1	0.0953428268090301	1	0.118942619844542	1	0.0698809160260381	4	0.22343684387282	0.801586739334001	0.312754668454833
Xl.86341	0.923	53	4.71921168537091	44	4.88760095933236	1	0.0652625672962566	4	0.208670161883392	0.965547663288688	0.312754668454833
Xl.81681	0.707	11	1.27869969420541	7	1.01513404263361	5	0.426006715802297	20	1.36211145274661	1.25963630466773	0.312754668454833
Xl.14378	0.502	1	0.163716168743793	1	0.2042401161474	1	0.1199947203475	4	0.383670437088389	0.801586739334006	0.312754668454833
Xl.55683	0.675	62	7.54889190515823	41	6.22765936377153	1	0.0892405179473257	4	0.285337125064253	1.21215555704167	0.312754668454833
Xl.69037	0.854	4	0.384943872175101	3	0.360170509271644	1	0.0705355381902164	4	0.225529929061324	1.06878231911201	0.312754668454833
Xl.69537	0.153	5	2.68580119965307	4	2.68048466159463	1	0.393708167414672	4	1.25884025763641	1.00198342416751	0.312754668454833
Xl.1076	2.057	11	0.439494741761412	5	0.249218615230906	2	0.0585681571360669	8	0.187265492871532	1.76349082653481	0.312754668454833
Xl.42767	0.568	29	4.19609152213404	17	3.06863582958083	1	0.106051671856417	4	0.339089013060512	1.36741267298154	0.312754668454833
Xl.29796	1.102	37	2.75940482599565	22	2.04684922207975	3	0.163985525266184	12	0.524326386801373	1.34812315251628	0.312754668454833
Xl.14555	1.144	68	4.88515309111723	55	4.92925664932667	1	0.0526550258867525	4	0.168358880610464	0.991052695903861	0.312754668454833
Xl.16566	1.767	81	3.76741757411438	67	3.88761294086115	1	0.0340901808797084	4	0.108999750661217	0.969082475911261	0.312754668454833
Xl.69067	0.275	5	1.4942821219888	6	2.23698629031261	3	0.657134723066671	12	2.10111883001859	0.667988949445005	0.312754668454833
Xl.63777	0.79	19	1.9766136930105	11	1.42761255869107	1	0.0762498096385378	4	0.24380070812452	1.3845589133951	0.312754668454833
Xl.14564	0.682	74	8.91749008283638	65	9.77178151010214	2	0.176649119103944	8	0.564816889789944	0.912575672472559	0.312754668454833
Xl.15658	3.018	4	0.108927126188713	3	0.101917036089458	3	0.0598780811276788	12	0.191453836399971	1.06878231911201	0.312754668454833
Xl.49488	3.018	4	0.108927126188713	3	0.101917036089458	3	0.0598780811276788	12	0.191453836399971	1.06878231911201	0.312754668454833
Xl.78316	1.056	18	1.4008894893645	15	1.45637128275561	3	0.171128834131946	12	0.547166361984009	0.961904087200805	0.312754668454833
Xl.58239	0.201	7	2.86218217395865	5	2.55046115189042	2	0.599376613079053	8	1.91644337729722	1.12222143506761	0.312754668454833
Xl.50593	0.769	18	1.92371820646152	11	1.46659807719888	2	0.156664108230026	8	0.500916929566635	1.31168739163746	0.312754668454833
Xl.17884	0.937	2	0.175422661065921	2	0.21884426532763	1	0.064287459567177	4	0.205552357970513	0.801586739334006	0.312754668454833
Xl.12843	0.829	55	5.45259761039339	36	4.45238525816141	2	0.145325330794801	8	0.464662387016577	1.22464640731584	0.312754668454833
Xl.34763	0.763	87	9.37108775061128	96	12.9000520018028	6	0.473688201424206	24	1.51456796397146	0.726437982521439	0.312754668454833
Xl.32866	0.397	2	0.414032829770196	1	0.258258282886637	1	0.15173135923034	4	0.485144985940481	1.60317347866801	0.312754668454834
Xl.15279	0.96	77	6.59196331939851	61	6.51483420486009	2	0.125494478363427	8	0.401255332121606	1.01183899883145	0.312754668454834
Xl.56480	1.155	131	9.32147418954918	87	7.72292885941259	2	0.104307098899472	8	0.333510925399777	1.20698692934201	0.312754668454834
Xl.46799	1.228	75	5.01947374039397	67	5.59398376750949	7	0.343372514088855	28	1.09789732567475	0.897298588806721	0.312754668454834
Xl.53593	1.012	23	1.867852652486	23	2.33019405240897	2	0.119046145483093	8	0.380637469206267	0.801586739334006	0.312754668454834
Xl.54844	0.948	7	0.606855081187434	3	0.324457399702515	2	0.12708301606423	8	0.406334513540867	1.87036905844601	0.312754668454834
Xl.1393	0.503	2	0.326781378566139	1	0.203834072178916	1	0.119756162255358	4	0.382907672799942	1.60317347866801	0.312754668454834
Xl.6464	1.289	23	1.46645995680049	13	1.03403490921484	7	0.327122922654084	28	1.04594097434336	1.41819192343709	0.312754668454834
Xl.47661	1.667	77	3.79621162964761	70	4.30533754134351	9	0.325216644589084	35	1.01096124469751	0.881745413267406	0.32169051612497
Xl.10101	0.752	38	4.15299153584653	28	3.81755195820193	8	0.640822868238775	31	1.98493329187816	1.08786771766758	0.322843528727569
Xl.70106	0.867	459	43.5099794343797	398	47.0661571462352	8	0.555823295173655	31	1.72164917588509	0.924442998377658	0.32284352872757
Xl.84147	1.523	62	3.34570061456455	39	2.62548456594471	20	0.791035451273077	77	2.43440529796694	1.2743173804797	0.324939915277747
Xl.53733	0.779	65	6.85758483454423	65	8.55501282399186	20	1.5465301569819	77	4.7594342346645	0.801586739334005	0.324939915277749
Xl.75863	1.123	86	6.29381517097687	71	6.48221390892754	6	0.321838021092314	23	0.986166265944465	0.970936050460908	0.326352697518086
Xl.19458	0.516	157	25.0060583786304	134	26.6256281647351	6	0.700434297842382	23	2.14624945088301	0.939172522951035	0.326352697518086
Xl.82545	0.914	15	1.34877762652162	18	2.01916158589486	17	1.12038834075007	65	3.42427963954981	0.667988949445006	0.327189499306595
Xl.12664	1.982	268	11.1128751150933	182	9.41483045998539	5	0.15196102324532	19	0.461585346739285	1.18035849528304	0.329215440478771
Xl.19657	0.851	41	3.95958423629229	31	3.73488212395516	5	0.353920973057843	19	1.07504366302851	1.0601631068611	0.329215440478772
Xl.55345	0.782	60	6.3057941209246	51	6.68664380256488	5	0.385149294210005	19	1.16990045682514	0.943043222745887	0.329215440478772
Xl.82889	0.774	47	4.9905933919135	30	3.97397435294553	9	0.700434297842382	34	2.11514438637746	1.25581922495661	0.331152001893352
Xl.2670	2.207	505	18.8054761840684	338	15.7021504066272	12	0.327525235783116	45	0.981775620052866	1.19763699220022	0.333604979685154
Xl.10396	0.786	5	0.522808630466819	4	0.521773731837124	4	0.306551397528981	15	0.918905340736503	1.0019834241675	0.333604979685154
Xl.59760	0.893	83	7.63874343435484	43	4.93698448729874	4	0.269820155047905	15	0.808801341342544	1.54724882243541	0.333604979685154
Xl.34940	1.197	35	2.40308528390012	32	2.7409467216306	4	0.201294401384945	15	0.603391476874596	0.876735496146571	0.333604979685155
Xl.9649	0.808	14	1.42400647763784	10	1.26891755329201	8	0.596409402123216	30	1.78777128172993	1.12222143506761	0.333604979685155
Xl.3214	1.628	114	5.75500546982173	98	6.17186532800214	20	0.740016580030035	75	2.21824200804328	0.932458043715068	0.333604979685155
Xl.11284	0.996	13	1.07270252733132	7	0.720582096528076	4	0.241917066724678	15	0.725160238773987	1.48866108733458	0.333604979685155
Xl.70298	1.003	10	0.819396976165344	7	0.715553108815517	4	0.240228712320817	15	0.720099299919134	1.14512391333429	0.333604979685155
Xl.23884	0.898	284	25.9918560639923	229	26.1459190112169	4	0.268317815654543	15	0.804297993116806	0.994107571925144	0.333604979685155
Xl.3000	1.921	56	2.39582974269938	36	1.92140935919615	11	0.344930164372146	41	1.0276815377607	1.24691270563068	0.335639156390551
Xl.4910	2.705	567	17.2270565523921	369	13.9863329519083	85	1.89285571801398	316	5.62499156896537	1.23170645312298	0.336508187577985
Xl.34196	0.936	27	2.37073605892454	17	1.86216362307897	7	0.450492999253327	26	1.33751777373869	1.27310835070695	0.336812719874435
Xl.12823	1.077	99	7.55465752481803	75	7.13987035557067	7	0.391514807150524	26	1.16241098999017	1.05809449592089	0.336812719874435
Xl.43456	1.408	257	15.0011916152782	221	16.0929026744495	7	0.299475459730905	26	0.889145338224014	0.932161954791127	0.336812719874435
Xl.70417	1.108	29	2.15106496802539	28	2.59097389220925	7	0.380560873015446	26	1.12988866084784	0.830214837167363	0.336812719874437
Xl.1881	4.026	46	0.939029748790776	24	0.611198439976124	3	0.0448862515755923	11	0.131559125285773	1.53637458372351	0.341186911041635
Xl.10679	0.894	31	2.84983335345739	20	2.29370331780749	3	0.202138757095452	11	0.592457537360761	1.24245944596771	0.341186911041635
Xl.54528	0.801	115	11.799418753532	94	12.0320631719894	9	0.67682415297129	33	1.98373422621918	0.980664627908621	0.341186911041635
Xl.13505	0.769	6	0.641239402153841	5	0.666635489635857	3	0.234996162345038	11	0.688760778154123	0.961904087200805	0.341186911041635
Xl.41102	0.77	66	7.04447286080434	59	7.85608280526453	6	0.469381945047622	22	1.37573256727408	0.896690250780413	0.341186911041635
Xl.13798	1.021	535	43.0648887752404	365	36.6531992964624	3	0.176995150679074	11	0.518763015083762	1.17492850833888	0.341186911041635
Xl.58694	0.943	139	12.1143020388169	121	13.155835774152	3	0.191635258582539	11	0.561672363097052	0.920831047664683	0.341186911041635
Xl.86190	0.955	96	8.26158073727839	57	6.11950438056723	9	0.567681828827229	33	1.6638440996875	1.35004082414148	0.341186911041635
Xl.6945	0.999	13	1.06948119842041	18	1.84736105055846	9	0.542678825355359	33	1.59056167687844	0.57892375618567	0.341186911041636
Xl.79325	3.955	6	0.124680935589457	3	0.0777713312055586	6	0.0913840954959972	22	0.267841738761325	1.60317347866801	0.341186911041636
Xl.64976	0.792	409	42.4417630481541	284	36.7652839380082	9	0.684515336527782	33	2.00627666060803	1.15439780418172	0.341186911041636
Xl.14998	1.581	212	11.0204487934152	187	12.127031412537	12	0.457209484739619	44	1.34005575812908	0.908750741918768	0.341186911041636
Xl.14207	0.827	113	11.2297017994684	89	11.0339055734384	6	0.437030347867798	22	1.28091182200851	1.01774496117688	0.341186911041636
Xl.48477	1.854	348	15.4264076671336	299	16.5350771054436	12	0.389885758022297	44	1.14273363193208	0.932950452469011	0.341186911041637
Xl.71337	0.826	26	2.58695331046487	24	2.9790374326197	6	0.437559440298631	22	1.28246256271312	0.868385634278506	0.341186911041637
Xl.6241	0.427	1	0.19247193608755	1	0.240113672847763	3	0.423213229141299	11	1.24041460983728	0.801586739334004	0.341186911041637
Xl.47007	0.944	19	1.65415764563379	9	0.97749665757834	14	0.893350523943038	51	2.60135872095787	1.69223867192735	0.343416890852365
Xl.52400	0.791	14	1.45461091521034	6	0.777713312055586	11	0.837687542046641	40	2.43492489783023	1.87036905844602	0.344030135300316
Xl.66485	0.9	22	2.0089792973405	16	1.82272956988435	19	1.27167738074939	69	3.69154905551878	1.10218176658426	0.344483402935757
Xl.17234	0.609	75	10.1213690528798	48	8.08106705860057	8	0.791295233030474	29	2.29288761212347	1.25247928020938	0.345108599674297
Xl.7500	0.969	9	0.763332972532978	11	1.16389465569241	8	0.497315579892217	29	1.44104082124168	0.65584369581873	0.345108599674298
Xl.8872	1.221	57	3.83667031321448	53	4.45046071270903	8	0.394675509349352	29	1.14362699081342	0.86208385173657	0.345108599674299
Xl.8180	0.764	14	1.50601732189971	15	2.01299486202869	5	0.394223492241131	18	1.13443915887784	0.748147623378408	0.347505187172036
Xl.15331	2.595	78	2.4703161091838	72	2.84472245010853	5	0.116064257445944	18	0.333992877604112	0.868385634278506	0.347505187172036
Xl.76498	1.774	9	0.416950197510967	8	0.462360939373144	5	0.169778324730679	18	0.488563425807593	0.901785081750756	0.347505187172037
Xl.83703	3.367	37	0.903137546256967	30	0.913530189836603	35	0.626167875410029	125	1.78759429219605	0.988623645178607	0.350285228669412
Xl.3156	1.673	223	10.954793918824	171	10.4796055291842	9	0.324050296790199	32	0.920992513656287	1.04534411035954	0.351849002011686
Xl.85591	0.891	21	1.93703238035585	10	1.15071311230073	9	0.608458076913584	32	1.72931590948032	1.68333215260141	0.351849002011687
Xl.937	2.194	345	12.9234290176561	240	11.2155192312848	11	0.3020104128345	39	0.855913835154566	1.15228093779263	0.352851420820837
Xl.72187	1.426	95	5.4751922071469	67	4.81725951367577	11	0.4646639872082	39	1.31688285717329	1.13657821248852	0.352851420820838
Xl.10921	4.649	768	13.5767857244153	585	12.90152611508	19	0.246184048757679	67	0.693932645785699	1.05233951420259	0.354766489590556
Xl.47128	3.145	656	17.1426705759478	470	15.3222298899261	29	0.555447738893132	102	1.56164237366247	1.11881042766618	0.355681779811378
Xl.33607	0.793	25	2.59096837040933	12	1.55150373224708	6	0.455768092921398	21	1.27511152200057	1.66997237361251	0.357433906805521
Xl.34173	0.874	65	6.11219517861551	34	3.98852437345975	2	0.137842905296212	7	0.385645856958981	1.53244523696207	0.357433906805522
Xl.71943	0.634	11	1.42593167792307	9	1.45545243652043	2	0.190023184903611	7	0.531631670318848	0.979717125852676	0.357433906805522
Xl.70237	0.764	11	1.18329932434977	9	1.20779691721722	2	0.157689396896452	7	0.441170784008049	0.97971712585267	0.357433906805522
Xl.71582	0.606	4	0.542478658147749	4	0.676756028422408	4	0.397606268082144	14	1.11239101974307	0.801586739334005	0.357433906805522
Xl.73951	0.931	217	19.1560226916609	165	18.1710084000957	18	1.16463189372718	63	3.25831397512282	1.05420801476048	0.357433906805522
Xl.79898	0.935	147	12.9211454077855	110	12.0621809771759	4	0.257699891398694	14	0.7209721475554	1.07121136983726	0.357433906805522
Xl.33581	0.804	67	6.84879305911533	48	6.121106764537	2	0.149844153269763	7	0.419221988783768	1.11888149032038	0.357433906805522
Xl.8628	1.508	66	3.59697884802344	56	3.80742582568681	2	0.0798903841040382	7	0.223510927706996	0.944727228500792	0.357433906805522
Xl.4259	0.453	3	0.544274945095258	2	0.452664628282538	2	0.265948563419182	7	0.744049622477151	1.20238010900101	0.357433906805522
Xl.58674	0.718	7	0.801251555662518	3	0.42839222133424	2	0.167792060207367	7	0.46943520749603	1.87036905844601	0.357433906805522
Xl.81978	0.747	27	2.97056084491749	20	2.74507465344029	4	0.322556088966237	14	0.902421630474296	1.0821420981009	0.357433906805522
Xl.48435	1.681	21	1.02670782325822	19	1.15885914801541	2	0.0716684706894049	7	0.200508315872784	0.885964290842848	0.357433906805522
Xl.20586	0.938	153	13.4055267127247	141	15.4120723892807	6	0.385313536979391	21	1.07799939972969	0.86980688736243	0.357433906805522
Xl.49939	0.744	2	0.220928808358559	1	0.137807175142466	2	0.161928359178615	7	0.453030213685685	1.60317347866801	0.357433906805522
Xl.17873	1.263	21	1.36650502842206	16	1.29885717568956	4	0.190775454044164	14	0.533736308760332	1.05208259537588	0.357433906805522
Xl.70543	0.903	37	3.36751286627598	28	3.17917948235643	4	0.266832113463764	14	0.746521548133221	1.05923961983422	0.357433906805522
Xl.17797	0.928	62	5.49084271118729	42	4.6403002250558	2	0.129821874169062	7	0.363205257523868	1.18329471044544	0.357433906805522
Xl.41711	2.308	121	4.30868610131519	93	4.1313492471653	2	0.0521987431667633	7	0.146037469229701	1.0429246823593	0.357433906805522
Xl.1109	3.925	2	0.0418779702977753	2	0.0522438411750292	2	0.0306941908863413	7	0.0858737526069171	0.801586739334005	0.357433906805522
Xl.81956	0.733	51	5.71822831129411	42	5.87475935723299	2	0.164358389125361	7	0.459828757137994	0.973355326334149	0.357433906805523
Xl.72240	1.04	4	0.316098141189938	2	0.197170265973067	6	0.347523170852566	21	0.972272535525431	1.60317347866801	0.357433906805523
Xl.47816	1.653	57	2.83398333480634	33	2.04684922207975	6	0.218647367021578	21	0.611714117934935	1.3845589133951	0.357433906805523
Xl.71850	0.662	11	1.36562036828282	9	1.39389251473407	2	0.181985950496812	7	0.50914573864373	0.979717125852675	0.357433906805523
Xl.42186	0.554	5	0.741746540698411	6	1.11041738237539	2	0.217463356008826	7	0.608401586610378	0.667988949445007	0.357433906805523
Xl.5988	1.861	371	16.3841089194957	259	14.2691517577929	2	0.0647365390805425	7	0.181114711973213	1.1482188428298	0.357433906805523
Xl.5337	0.421	9	1.75693503654265	8	1.94828576353434	2	0.286163181066246	7	0.800604463140497	0.901785081750757	0.357433906805523
Xl.48811	0.896	2	0.183449814083446	2	0.228858344433024	2	0.1344583696751	7	0.376176873864006	0.801586739334003	0.357433906805523
Xl.48810	2.223	1	0.0369705428292326	1	0.0461216996428227	2	0.054194646526716	7	0.151621448035155	0.801586739334005	0.357433906805523
Xl.25916	0.262	23	7.2147591004421	13	5.08729388541195	4	0.919654192586944	14	2.57293495406221	1.41819192343709	0.357433906805523
Xl.12410	0.701	13	1.52412513155776	11	1.60886436714115	2	0.171861197188145	7	0.480819513526604	0.947329782849274	0.357433906805523
Xl.74648	0.701	4	0.46896157894085	2	0.292520794025663	2	0.171861197188145	7	0.480819513526604	1.60317347866801	0.357433906805523
Xl.11856	0.468	13	2.28293101970511	9	1.97170265973067	2	0.257424571001901	7	0.720201878166986	1.15784751237134	0.357433906805523
Xl.70846	0.793	306	31.7134528538102	215	27.7977752027602	2	0.151922697640466	7	0.425037174000188	1.14086298714514	0.357433906805523
Xl.80452	0.801	13	1.33384733735579	9	1.15200604838196	4	0.300810734653907	14	0.841584217183894	1.15784751237134	0.357433906805523
Xl.309	2.301	108	3.85746884163992	109	4.85684948950605	10	0.261787699323967	35	0.732408689661341	0.794232732551124	0.357433906805523
Xl.86367	1.069	28	2.15266086797264	15	1.43866050008412	2	0.11269850255275	7	0.31529885779434	1.49629524675681	0.357433906805523
Xl.33365	3.77	52	1.13359333392254	45	1.22381544397076	2	0.0319561536416153	7	0.0894043710827982	0.926278009897074	0.357433906805523
Xl.34197	1.003	2	0.163879395233069	1	0.102221872687931	4	0.240228712320817	14	0.672092679924525	1.60317347866801	0.357433906805523
Xl.8454	0.304	54	14.5987430996932	32	10.7924777164205	2	0.396298352726611	7	1.10873183875707	1.35267762262613	0.357433906805523
Xl.49562	2.052	5	0.200257106991676	4	0.199860698452232	2	0.058710867070609	7	0.164256568704751	1.0019834241675	0.357433906805523
Xl.6370	0.347	13	3.0789963032334	16	4.72754067116979	2	0.347189334953573	7	0.971338556144523	0.651289225708877	0.357433906805523
Xl.75569	0.657	3	0.375276332006319	3	0.468166841579885	4	0.366741854578051	14	1.02604103190913	0.801586739334004	0.357433906805523
Xl.50443	0.866	299	28.375830826912	235	27.8224093555529	2	0.139116280864769	7	0.389208405291166	1.01989121302497	0.357433906805523
Xl.55251	0.932	60	5.2909130928788	41	4.51037561217359	2	0.129264698743444	7	0.361646436676126	1.17305376487903	0.357433906805523
Xl.64281	0.932	13	1.14636450345707	8	0.880073290180213	2	0.129264698743444	7	0.361646436676126	1.30257845141775	0.357433906805523
Xl.40455	0.461	7	1.24793626239845	10	2.22404638407798	2	0.261333403967223	7	0.73113769844284	0.561110717533801	0.357433906805523
Xl.68850	1.665	46	2.27059085203103	40	2.46314806741129	2	0.0723571767140478	7	0.202435122511801	0.921824750234105	0.357433906805523
Xl.11709	1.695	17	0.82427951861919	18	1.08879863687782	4	0.142153037438218	14	0.397704399978937	0.757054142704338	0.357433906805524
Xl.25616	2.27	79	2.86020080178032	50	2.25833784814966	20	0.530725547263831	70	1.48482149331343	1.26650704814773	0.357433906805524
Xl.47323	1.843	273	12.1739805000878	241	13.4071501528729	2	0.0653688004497502	7	0.182883602269207	0.908021493104494	0.357433906805524
Xl.60142	0.976	11	0.926271192421336	12	1.26059678245076	2	0.123437191832879	7	0.345342703875153	0.734787844389502	0.357433906805524
Xl.84150	0.79	68	7.07419637498495	49	6.3593650341693	6	0.457498857831227	21	1.27995371765373	1.11240608723903	0.357433906805524
Xl.10320	0.855	42	4.03718327695219	29	3.47757615306883	2	0.140906080969462	7	0.394215764891403	1.16091872593201	0.357433906805524
Xl.50184	0.752	2	0.218578501886659	2	0.272682282728709	2	0.160205717059694	7	0.448210743327326	0.801586739334005	0.357433906805524
Xl.62712	0.738	20	2.22724977532206	13	1.80605826284273	2	0.163244849903645	7	0.456713386154674	1.23321036820616	0.357433906805524
Xl.68974	1.009	13	1.05888178119127	13	1.32098215855097	2	0.119400098343796	7	0.334048046563082	0.801586739334007	0.357433906805524
Xl.8048	0.892	27	2.48767819636028	14	1.60919230525104	2	0.135061322005482	7	0.377863765675055	1.5459172830013	0.357433906805524
Xl.73837	0.892	19	1.75058836040168	22	2.52873076539449	2	0.135061322005482	7	0.377863765675055	0.692279456697551	0.357433906805524
Xl.70004	0.741	51	5.65649305287258	31	4.28931806678251	6	0.487751818740444	21	1.36459303231639	1.3187394743882	0.357433906805524
Xl.50955	0.94	9	0.786882606791974	5	0.545364565457419	6	0.384493720943265	21	1.07570578398558	1.44285613080121	0.357433906805524
Xl.22525	0.473	2	0.347507470229953	2	0.433524474866786	4	0.509406762067187	14	1.4251775009816	0.801586739334003	0.357433906805524
Xl.15498	1.043	70	5.51580649056268	50	4.91507853815891	8	0.462031444789606	28	1.29263462696893	1.12222143506761	0.357433906805524
Xl.75945	0.322	33	8.42273929009214	14	4.45776253504325	2	0.374145028661148	7	1.04675304031723	1.88945445700158	0.357433906805524
Xl.48703	2.262	23	0.835661752571101	28	1.2691419418956	4	0.106520512138718	14	0.298014570275994	0.658446250167219	0.357433906805524
Xl.12633	0.877	32	2.99878738278254	33	3.85797236499182	2	0.137371378824276	7	0.384326657904389	0.77729623208146	0.357433906805524
Xl.26123	3.221	113	2.88325469983247	106	3.37411520038356	6	0.112208661188038	21	0.313928418797407	0.85452171268625	0.357433906805524
Xl.62554	0.771	19	2.02532401748158	20	2.65962485878067	7	0.546902006875634	24	1.4988526024776	0.761507402367306	0.364880446530637
Xl.33837	0.875	89	8.35944112815448	54	6.32747550688425	7	0.481898796915559	24	1.32070326458312	1.32113370001345	0.364880446530637
Xl.21915	1.322	21	1.30551879795542	16	1.24089002488345	7	0.318957221861659	24	0.874141722019838	1.05208259537588	0.364880446530638
Xl.10876	0.973	58	4.89903388401261	44	4.63643955340573	14	0.866724454884098	48	2.37536558378258	1.05663706548573	0.364880446530638
Xl.47619	3.374	5	0.121792407690255	5	0.151939149831053	14	0.24994750877363	48	0.685012066692487	0.801586739334008	0.364880446530638
Xl.14312	2.692	375	11.4485768075851	311	11.8448645665544	47	1.05169221095056	161	2.87973737614764	0.966543495981518	0.365204209127382
Xl.71665	0.764	39	4.19533396814918	23	3.08659212177733	40	3.15378793792905	137	8.63434248701467	1.35921229713157	0.365260926662578
Xl.50380	2.554	257	8.2700382906467	194	7.78799390421417	17	0.400953384277824	58	1.09347576803695	1.06189583509711	0.366677887153943
Xl.23059	0.761	9	0.971970631254212	9	1.21255827168719	5	0.395777592736168	17	1.07563847244163	0.801586739334006	0.367946668770389
Xl.18242	0.287	1	0.28636068539855	1	0.357242293749111	5	1.049431177952	17	2.85212849312919	0.801586739334003	0.367946668770391
Xl.62859	0.883	16	1.48920528578725	12	1.39336631899427	5	0.341094844928906	17	0.927022511356826	1.068782319112	0.367946668770391
Xl.22449	1.567	436	22.8671890780417	327	21.3955533031655	15	0.576617896756013	51	1.56712356897526	1.068782319112	0.367946668770391
Xl.13409	2.417	49	1.66615238674382	40	1.69679004230029	10	0.249223622732498	34	0.677336266055504	0.981943755684153	0.367946668770391
Xl.15140	0.911	4	0.360858470732751	5	0.562725237683835	5	0.330611139486525	17	0.898530052171325	0.641269391467205	0.367946668770391
Xl.71028	0.936	24	2.10732094126626	18	1.97170265973067	10	0.643561427504752	34	1.74906170411982	1.06878231911201	0.367946668770392
Xl.76599	1.057	98	7.61984923133361	76	7.37196680345847	15	0.854834668133087	51	2.32325698446947	1.03362500598332	0.367946668770392
Xl.55168	0.872	18	1.69649002381756	23	2.70430777641959	5	0.345397646871817	17	0.938716602669813	0.627328752522264	0.367946668770392
Xl.10231	0.431	79	15.0641666358268	67	15.9383110591686	5	0.698809160260381	17	1.89921317291897	0.945154513543081	0.367946668770392
Xl.55968	2.628	417	13.0408525372196	363	14.1620469577915	52	1.19191102737866	176	3.22470038600012	0.920831047664684	0.369619153628437
Xl.6088	1.746	358	16.8513258774109	214	12.5664989676305	21	0.724504204984732	71	1.95801571000921	1.3409722087924	0.37001960774938
Xl.25957	2.049	23	0.922531422311289	28	1.4010732418584	8	0.235187309378018	27	0.634488665726698	0.658446250167216	0.370672199650172
Xl.15428	0.968	44	3.735705304972	39	4.13079854745227	11	0.684515336527782	37	1.84046867212803	0.904354270017852	0.371924470594936
Xl.85217	0.779	14	1.47701827205568	10	1.31615581907567	17	1.31455063343461	57	3.52321755033606	1.12222143506761	0.373110832542607
Xl.77141	0.936	25	2.19512598048568	19	2.08124169638237	6	0.386136856502851	20	1.02885982595284	1.05471939386053	0.375305602145797
Xl.77563	0.389	94	19.8597392562522	75	19.7677130410016	3	0.46455539548415	10	1.23780565178902	1.00465537996529	0.375305602145798
Xl.53916	0.846	31	3.01152602599397	14	1.69668975920086	15	1.06803811373129	50	2.84578249731636	1.77494206566815	0.375305602145798
Xl.30622	0.451	7	1.27560668950263	5	1.13668002556535	3	0.400691904308946	10	1.06764168192002	1.12222143506761	0.375305602145798
Xl.46875	0.927	19	1.68449279123872	13	1.4378327917777	3	0.194942879011148	10	0.519424378150947	1.17154984979586	0.375305602145798
Xl.15032	0.913	38	3.42064582142014	23	2.58286569664609	3	0.197932145502009	10	0.5273892645629	1.32436069976922	0.375305602145798
Xl.15407	0.913	42	3.78071380262226	32	3.59355227359456	3	0.197932145502009	10	0.5273892645629	1.05208259537588	0.375305602145798
Xl.46177	0.623	20	2.63837934861586	15	2.46858438938992	6	0.580134988261106	20	1.54576692952144	1.06878231911201	0.375305602145798
Xl.19324	1.684	157	7.66218890936656	136	8.28021449502096	3	0.107311192899842	10	0.28593016540732	0.925361162319402	0.375305602145799
Xl.72358	0.751	6	0.656608655467781	5	0.68261343745669	3	0.240628560377276	10	0.641153659848106	0.961904087200805	0.375305602145799
Xl.41224	0.536	128	19.6263920500021	98	18.7458894663946	3	0.337149344856967	10	0.898332833108074	1.04697043504849	0.375305602145799
Xl.73339	0.984	39	3.25735279640851	18	1.87552204218283	3	0.1836504561416	10	0.489335770880008	1.73677126855701	0.375305602145799
Xl.85841	0.914	173	15.555901959216	145	16.2654683308197	9	0.593146768632389	30	1.5804367567153	0.956375902791608	0.375305602145799
Xl.67308	0.755	18	1.95938980234293	21	2.85178715817999	3	0.239353707077264	10	0.637756819266129	0.687074348000575	0.375305602145799
Xl.84140	1.089	616	46.4887771285404	446	41.9905675706829	3	0.165943111885523	10	0.442154635946674	1.10712428571692	0.375305602145799
Xl.41587	2.092	170	6.6785553731335	111	5.44008974759341	6	0.172764865050989	20	0.460331164957866	1.22765536654758	0.375305602145799
Xl.84778	0.925	151	13.4162302952616	92	10.1974329990827	3	0.195364377127929	10	0.520547457887489	1.31564780042864	0.375305602145799
Xl.16550	1.039	95	7.51455638824974	43	4.24324075761095	6	0.347857649361568	20	0.92686505976117	1.77094744736582	0.375305602145799
Xl.47103	2.194	125	4.68240181799134	88	4.11235705147108	3	0.0823664762275909	10	0.219465085937068	1.13861752746307	0.375305602145799
Xl.21583	4.496	289	5.28283236855248	195	4.44685608755983	3	0.0401939610416669	10	0.107096618893667	1.18799265470527	0.375305602145799
Xl.34192	1.916	2	0.085788639571382	1	0.0535117632077217	6	0.188634706517051	20	0.502616282407023	1.60317347866801	0.375305602145799
Xl.86427	0.609	58	7.82719206756038	53	8.9228448772048	3	0.296735712386428	10	0.790650900732229	0.877208129837213	0.3753056021458
Xl.79678	0.893	647	59.5453855665973	492	56.4882876221158	3	0.202365116285929	10	0.539200894228362	1.05411914705102	0.3753056021458
Xl.52590	0.724	43	4.88118400345789	34	4.81487610829257	3	0.249602277407921	10	0.665064086389403	1.01377146445183	0.3753056021458
Xl.81196	2.994	15	0.411751085718357	10	0.342446687728773	3	0.0603580657459367	10	0.160823780409461	1.20238010900101	0.3753056021458
Xl.48346	2.285	601	21.6164094277198	448	20.10187534402	16	0.421793257694143	53	1.11684197474548	1.07534292486548	0.37766601473791
Xl.20023	1.997	1244	51.1961856717444	934	47.9527565236851	16	0.482622731012077	53	1.27790881937577	1.06763801256049	0.377666014737912
Xl.14162	0.813	42	4.24574625066928	41	5.17056589243024	23	1.70413166190926	76	4.50116682527559	0.821137635415322	0.378597756550586
Xl.55085	0.154	2	1.06734437284914	1	0.665769729259706	10	3.91151620873018	33	10.3179942545556	1.60317347866801	0.379096567824039
Xl.21750	0.765	129	13.8587341902098	102	13.6704717741326	10	0.787416334829344	33	2.07708642510008	1.01377146445183	0.379096567824039
Xl.50614	0.825	245	24.4066079924837	199	24.7311262095672	10	0.730149692296301	33	1.92602559418371	0.986878146416237	0.37909656782404
Xl.2618	1.632	65	3.27332021207718	59	3.70660769611133	14	0.516741969731757	46	1.35718715276426	0.883104034859497	0.3807448137711
Xl.14056	2.361	108	3.75943913791337	108	4.6899966696516	7	0.178594429183021	23	0.469065953687265	0.801586739334005	0.3807448137711
Xl.80554	1.053	980	76.48794527559	774	75.3628572163722	7	0.400438221558513	23	1.05172337764068	1.01492894644357	0.3807448137711
Xl.83524	0.806	21	2.14130998870603	18	2.28971921775174	7	0.523153160423218	23	1.37402570304669	0.935184529223006	0.380744813771101
Xl.70313	1.262	97	6.31695334454061	70	5.68700291713125	14	0.668243181142811	46	1.75509463812303	1.11077019593426	0.380744813771101
Xl.22020	1.823	566	25.5167320118	417	23.4527704188699	7	0.231300848766382	23	0.60749573047484	1.08800502269316	0.380744813771101
Xl.70766	0.855	6	0.576740468136028	3	0.359749257214017	19	1.33860776920989	62	3.491625346181	1.60317347866801	0.383376690363989
Xl.1443	1.884	305	13.304980146689	234	12.7344362864134	4	0.127892462026422	13	0.332249638062477	1.0448032286191	0.384928822713639
Xl.71352	0.873	181	17.0396088481082	110	12.9188307143865	4	0.276001601898945	13	0.717019837468163	1.31897454381322	0.384928822713639
Xl.86185	0.876	167	15.6677868612638	152	17.7903399800356	20	1.37528195466769	65	3.57282145039787	0.880690693873544	0.384928822713639
Xl.55596	0.535	57	8.75621392978483	35	6.70747446861648	4	0.450372707397718	13	1.17001554786861	1.30544126120109	0.38492882271364
Xl.12057	0.91	56	5.05757025903901	31	3.49273042580861	4	0.264779558744812	13	0.687866283637039	1.44802765815175	0.38492882271364
Xl.18690	0.518	5	0.793296493333822	3	0.593794623393792	4	0.465153278876022	13	1.20841374152453	1.33597789889001	0.38492882271364
Xl.54561	0.635	6	0.776556063395754	8	1.29169812039049	4	0.379447871587054	13	0.985761130881427	0.601190054500501	0.38492882271364
Xl.54904	0.808	169	17.1897924800568	98	12.4353920222617	4	0.298204701061608	13	0.774700888749636	1.38232815252497	0.38492882271364
Xl.48844	1.627	70	3.535947246255	55	3.46593091999368	12	0.444282849030939	39	1.15419480905293	1.02020130460692	0.38492882271364
Xl.8292	0.864	5	0.475610629105231	7	0.830671027942087	4	0.278876618585393	13	0.724488794108456	0.572561956667146	0.38492882271364
Xl.8315	3.404	969	23.3953483229709	710	21.3852121613561	32	0.566273556892548	104	1.47111238098638	1.09399654987979	0.384928822713641
Xl.62661	0.94	57	4.98358984301584	38	4.14477069747638	12	0.76898744188653	39	1.99773931311608	1.20238010900101	0.384928822713641
Xl.75921	0.355	3	0.694525493318738	3	0.866438351881646	8	1.35746139976214	26	3.52652573582933	0.801586739334005	0.384928822713641
Xl.57574	0.616	54	7.20457451673171	40	6.65769729259706	4	0.391151620873018	13	1.01616610082744	1.08214209810091	0.384928822713641
Xl.24496	1.018	698	56.351169610167	533	53.6814449087379	17	1.00592823521175	55	2.60145893124028	1.04973272805842	0.38667849918052
Xl.78951	1.773	208	9.64161730149569	157	9.0789512205534	9	0.305773348296674	29	0.78757391753141	1.06197478841703	0.388247174633585
Xl.47646	2.636	527	16.4308677184542	406	15.7915730471297	27	0.616998649313357	87	1.58919031386554	1.04048327987443	0.388247174633586
Xl.76471	1.108	500	37.0873270349206	388	35.9034953634711	9	0.489292551019859	29	1.26026042940721	1.03297260223454	0.388247174633586
Xl.47189	2.478	52	1.72463554030991	37	1.53089423620735	28	0.680648018242314	90	1.7488125855179	1.1265543363613	0.38920580963268
Xl.59403	1.785	97	4.46610370913739	78	4.48023864866532	14	0.472449800897606	45	1.21388167700654	0.996845047633313	0.38920580963268
Xl.48473	1.424	78	4.50173476357581	66	4.7520249495756	14	0.592221133849879	45	1.52161432124766	0.947329782849279	0.389205809632682
Xl.14760	1.623	49	2.4812632894392	65	4.1061953110842	5	0.18557409000137	16	0.474682832824082	0.60427308042102	0.390943335568539
Xl.48392	1.434	2	0.114624151616993	1	0.0714982833375138	5	0.210032599771425	16	0.537245632966168	1.60317347866801	0.390943335568539
Xl.51485	0.78	55	5.7951325884822	41	5.38932060326383	5	0.386136856502851	16	0.987705432914723	1.07529928447244	0.39094333556854
Xl.68472	1.022	278	22.3557472066622	186	18.6597926858268	5	0.294703276000219	16	0.753826064259769	1.19807050287556	0.39094333556854
Xl.32513	1.719	118	5.64158869791001	72	4.29438903899455	5	0.175210440996058	16	0.448173494865319	1.31371160057517	0.390943335568541
Xl.19563	2.224	96	3.54757626083672	76	3.50367307160773	10	0.270851392151281	32	0.692814961936587	1.01253061810611	0.390943335568541
Xl.9895	0.834	37	3.64612004585996	32	3.93394871198062	5	0.361135189535041	16	0.923753282582115	0.926834667354942	0.390943335568541
Xl.24632	0.895	1	0.0918273929713787	1	0.114557026040218	5	0.336521506225949	16	0.860793561646351	0.801586739334002	0.390943335568541
Xl.81676	0.873	42	3.9539423846439	41	4.81520053899861	5	0.345002002373682	16	0.882485953806969	0.821137635415321	0.390943335568541
Xl.23691	0.431	18	3.43234176512508	8	1.90308191751266	5	0.698809160260381	16	1.78749475098256	1.80357016350151	0.390943335568541
Xl.30788	2.651	368	11.4086269894581	277	10.7130913280877	5	0.113612503988014	16	0.290611179808934	1.06492389918742	0.390943335568542
Xl.83340	0.757	449	48.7467595805989	353	47.8105337146845	5	0.397868887810072	16	1.0177149771116	1.01958199988943	0.390943335568543
Xl.77399	2.168	564	21.3803650480132	434	20.5246243656835	21	0.583479862501541	67	1.48805021690854	1.04169336632345	0.392110330600089
Xl.52263	3.724	789	17.412559796913	547	15.0599115073521	16	0.258807087494929	51	0.659420685441523	1.15621926386568	0.392476446688417
Xl.19233	0.634	28	3.62964427107689	23	3.71948955999666	11	1.04512751696986	35	2.65815835159424	0.975844726145743	0.393177297486074
Xl.68333	0.823	4	0.399443580604539	2	0.249158051776415	11	0.8051164590023	35	2.0477185843387	1.60317347866801	0.393177297486074
Xl.49716	0.859	48	4.59243865197955	36	4.29688868337114	11	0.771374674923042	35	1.96190034331868	1.06878231911201	0.393177297486075
Xl.14650	0.953	280	24.1468464623584	180	19.365306290744	11	0.6952894499044	35	1.76838656339008	1.24691270563068	0.393177297486075
Xl.7666	0.749	129	14.1547819165695	100	13.6887234053398	6	0.482542186497555	19	1.22144480271998	1.03404689374087	0.395058528574524
Xl.47074	4.812	140	2.39109982113752	108	2.30113926372557	6	0.075108914731228	19	0.190120980306996	1.03909392135889	0.395058528574525
Xl.18746	1.764	143	6.66243134322104	108	6.2772574473058	6	0.204888944266819	19	0.51862934083745	1.06136021967373	0.395058528574525
Xl.86424	0.643	14	1.78942027049981	6	0.956720419651584	6	0.562090354100574	19	1.42280273287288	1.87036905844602	0.395058528574526
Xl.74246	0.847	17	1.64953221258504	14	1.69468658357016	6	0.426710859134202	19	1.08012061066973	0.973355326334151	0.395058528574526
Xl.25673	1.591	137	7.07694267076405	102	6.5731683891964	12	0.454335760762626	38	1.15004670928631	1.07664101263489	0.395058528574527
Xl.42368	2.633	857	26.7500903228037	684	26.6348348656667	66	1.50993736215471	208	3.80377253693707	1.00432724504275	0.39695784842344
Xl.48341	2.188	4	0.150247745355364	5	0.234297391010043	7	0.192715469516048	22	0.484147201462999	0.641269391467205	0.39805139621524
Xl.71528	0.655	54	6.77559985084998	33	5.16555994518752	7	0.643757934810861	22	1.61727339969625	1.31168739163746	0.39805139621524
Xl.26498	3.553	384	8.88242004402011	289	8.33964187177948	7	0.118677581565188	22	0.298146376808624	1.06508411039536	0.398051396215241
Xl.72107	0.681	244	29.4467930647426	170	25.5944956123629	7	0.619179805141136	22	1.55552727870931	1.15051273174998	0.398051396215242
Xl.48809	1.56	170	8.95611400038159	136	8.93838539077903	7	0.270295799551996	22	0.679047485128872	1.00198342416751	0.398051396215242
Xl.16470	1.585	150	7.77780915230763	131	8.47396751929673	8	0.304037095845778	25	0.759473814741211	0.91784741145115	0.400325975622185
Xl.59162	0.767	83	8.89360871822538	64	8.55518442188222	16	1.25658095675504	50	3.13889438426289	1.03955780257379	0.400325975622185
Xl.92	1.622	220	11.1472340789547	196	12.3893918051634	8	0.297101601057681	25	0.742149196279173	0.899740217619801	0.400325975622186
Xl.2782	1.186	95	6.58315690336549	66	5.70563535261017	8	0.406322762997941	25	1.01497976084723	1.15379909449591	0.400325975622187
Xl.72262	0.857	144	13.8094683852407	104	12.4422030149632	8	0.56230898123169	25	1.40462776705346	1.10988933138554	0.400325975622187
Xl.18936	0.775	39	4.13578729247223	37	4.8949108610604	9	0.699530511651617	28	1.73963602055303	0.844915752270978	0.402113145156213
Xl.21508	4.569	5	0.0899381885635631	4	0.0897601561006739	9	0.118655317690962	28	0.295079430056598	1.00198342416751	0.402113145156215
Xl.3586	3.623	592	13.4291542622013	442	12.5083118772425	29	0.482164818884598	90	1.19612409244089	1.07361843820301	0.403106017119562
Xl.86035	0.963	175	14.9350627457344	110	11.7114633579018	10	0.625517649163498	31	1.55002059760371	1.27525163075865	0.403554410909462
Xl.11948	2.687	1016	31.0757294293763	783	29.8771289518399	31	0.694960118365385	96	1.72030570377406	1.04011765921245	0.403974780087493
Xl.63432	0.936	7	0.614635274535991	5	0.547695183258519	21	1.35147899775998	65	3.34379443434672	1.12222143506761	0.404175263849322
Xl.32039	0.753	303	33.0706660862461	186	25.3257744022776	21	1.679926084865	65	4.15642973512421	1.30581065601184	0.404175263849323
Xl.53101	0.858	89	8.52507108057712	59	7.0503307226733	12	0.84248041418804	37	2.07642619419573	1.20917321696146	0.405735786103566
Xl.74162	3.19	223	5.74525712419832	182	5.84959058673701	12	0.226598180367818	37	0.558487045335402	0.982163971821336	0.405735786103567
Xl.34245	2.296	78	2.79201668263587	57	2.54535134296241	13	0.3410651328344	40	0.838861321508585	1.09690816961496	0.406581068991282
Xl.71896	0.92	6	0.535992500278591	3	0.334332190128244	15	0.982130700235514	46	2.40753199272964	1.60317347866801	0.407940871897608
Xl.85187	0.447	157	28.866053967278	110	25.2307364958824	16	2.15614674235149	49	5.27825806012314	1.1440828915949	0.408495893492026
Xl.12862	2.547	43	1.3875057787607	31	1.24789347761517	18	0.425705650985476	55	1.03976646721735	1.11187838036652	0.409424293249965
Xl.63623	2.735	29	0.87143692306111	24	0.899701981478565	21	0.462517126838516	64	1.12674257795025	0.968583976695256	0.410490502346968
Xl.70343	0.999	935	76.9203785017758	691	70.9181381075499	23	1.38684588701925	70	3.37391870853002	1.08463618129855	0.411048992826352
Xl.13953	1.266	18	1.16851445558366	10	0.809862071927289	1	0.0475808448771286	3	0.114101042309462	1.44285613080121	0.417006224606442
Xl.3795	1.122	4	0.292996494507608	2	0.182760317835998	1	0.053687477374728	3	0.128745026349179	1.60317347866801	0.417006224606442
Xl.70504	1.115	6	0.44225390157516	5	0.459769230071725	2	0.108049057604385	6	0.259106582177181	0.961904087200806	0.417006224606442
Xl.54563	0.918	1	0.0895267066551023	1	0.111686860899776	1	0.0656180279024453	3	0.157355032204552	0.801586739334007	0.417006224606442
Xl.24254	1.332	192	11.8465609671184	120	9.23680525279232	1	0.0452232354462799	3	0.108447387059894	1.28253878293441	0.417006224606442
Xl.28758	0.9	14	1.27844137103486	8	0.911364784942176	1	0.0669303884604942	3	0.160502132848643	1.40277679383451	0.417006224606442
Xl.4375	0.317	7	1.81482213553845	5	1.61716937391159	1	0.190023184903611	3	0.455684288844727	1.12222143506761	0.417006224606442
Xl.50274	0.902	14	1.27560668950263	21	2.38702805368724	1	0.0667819840514909	3	0.160146252288003	0.534391159556002	0.417006224606442
Xl.61608	0.783	160	16.7939753173709	128	16.7607316770975	1	0.0769314809890738	3	0.184485210170854	1.0019834241675	0.417006224606442
Xl.32164	0.875	17	1.59674718178232	11	1.28893019584679	2	0.137685370547302	6	0.330175816145779	1.23881586987983	0.417006224606442
Xl.19063	0.551	75	11.186776321604	88	16.374793776638	1	0.109323683510789	3	0.262163193400687	0.683170516477846	0.417006224606442
Xl.18234	1.028	10	0.799470006900622	7	0.698151525429925	1	0.0585966435938179	3	0.140517431482275	1.14512391333429	0.417006224606442
Xl.46327	1.028	59	4.71687304071367	48	4.7873247458052	1	0.0585966435938179	3	0.140517431482275	0.985283700431382	0.417006224606442
Xl.15115	0.646	16	2.03555459342127	9	1.42841616834977	2	0.186493342459581	6	0.447219565212936	1.42504309214934	0.417006224606442
Xl.46836	0.811	279	28.2734391638941	184	23.261715226021	1	0.0742754002644202	3	0.178115807107002	1.21544945801189	0.417006224606442
Xl.78983	0.824	11	1.09713675218838	7	0.870994864249956	1	0.0731035796291806	3	0.175305727625945	1.25963630466772	0.417006224606442
Xl.22003	0.489	87	14.6219630955346	63	13.2091981866619	4	0.492739056150878	12	1.18161079397774	1.10695311622315	0.417006224606442
Xl.51820	0.959	82	7.02733302416005	60	6.41471563958257	7	0.439688683317116	21	1.05439357345824	1.09550187708981	0.417006224606442
Xl.86161	0.964	12	1.02305622459814	5	0.531787024408687	3	0.187460631580222	9	0.449539168766945	1.92380817440161	0.417006224606442
Xl.4117	1.183	2	0.138944237885687	1	0.0866682487793701	1	0.0509191459124639	3	0.122106440882315	1.60317347866801	0.417006224606442
Xl.1769	0.649	24	3.03921787523146	18	2.8436266402279	2	0.185631277702449	6	0.445152294495465	1.06878231911201	0.417006224606442
Xl.80241	0.768	319	34.136952904028	181	24.1636268663868	2	0.156868097954283	6	0.376176873864006	1.41274126987595	0.417006224606442
Xl.5338	0.922	202	18.0059375003206	176	19.5716081798862	8	0.522666807934445	24	1.2533789116163	0.920002962190167	0.417006224606442
Xl.17154	0.992	74	6.13077443195001	51	5.27112444919933	2	0.121446269383961	6	0.29123370879794	1.16308664138659	0.417006224606442
Xl.18859	1.601	75	3.85003982086433	49	3.13797525108916	4	0.150499311966133	12	0.360904233763344	1.22691847857246	0.417006224606442
Xl.50306	0.797	42	4.33098080526239	21	2.70150477343274	1	0.0755801124397049	3	0.181244566579396	1.60317347866801	0.417006224606442
Xl.15101	0.602	2	0.273041583752106	3	0.510939559664426	2	0.200124085097823	6	0.479906709514214	0.534391159556003	0.417006224606442
Xl.86591	0.756	10	1.08711000938339	13	1.76305687563219	7	0.557753237170785	21	1.33751777373869	0.616605184103081	0.417006224606442
Xl.42489	0.605	30	4.07531487815127	31	5.2535284090675	7	0.696961069919196	21	1.67134452387843	0.775729102581295	0.417006224606442
Xl.18594	0.855	57	5.47903444729226	41	4.9165731819249	3	0.211359121454192	9	0.506848840574661	1.11440107663508	0.417006224606442
Xl.70244	0.697	5	0.589566116997016	6	0.882598608086038	1	0.0864237440666353	3	0.207248091196239	0.667988949445005	0.417006224606442
Xl.14606	0.773	219	23.2841243976133	165	21.8851343085241	1	0.0779267136021278	3	0.186871823497773	1.0639242176615	0.417006224606442
Xl.71977	0.912	80	7.20925585170035	58	6.52045528700405	2	0.13209945090887	6	0.316780525359163	1.10563688184001	0.417006224606442
Xl.21109	0.596	2	0.275790324528134	1	0.172027748835562	1	0.101069378547726	3	0.242368992556675	1.60317347866801	0.417006224606442
Xl.24222	0.904	30	2.72739546601938	19	2.15491396882069	1	0.0666342362991646	3	0.159791946420109	1.26566327263264	0.417006224606442
Xl.12025	0.95	26	2.24928782573051	24	2.59019465194092	2	0.126815472872515	6	0.304109304344796	0.868385634278506	0.417006224606443
Xl.55678	0.698	18	2.11939727903856	22	3.23155851394253	17	1.46709877284464	51	3.51816996072239	0.655843695818733	0.417006224606443
Xl.71832	0.644	1	0.127617261971093	1	0.159205804822973	1	0.093536257165287	3	0.224304222925122	0.801586739334005	0.417006224606443
Xl.26231	0.834	3	0.295631355069726	2	0.245871794498788	1	0.0722270379070082	3	0.173203740484147	1.20238010900101	0.417006224606443
Xl.29662	0.78	18	1.89658884713963	11	1.44591528380249	1	0.0772273713005703	3	0.185194768671511	1.31168739163746	0.417006224606443
Xl.59946	1.839	72	3.21770375371161	45	2.50885493407818	3	0.0982664757168757	9	0.235647503366686	1.28253878293441	0.417006224606443
Xl.50790	3.017	36	0.980669075750024	33	1.12145898710568	4	0.0798639040297578	12	0.191517294748132	0.874458261091639	0.417006224606443
Xl.62841	2.329	244	8.61024734954473	175	7.70394770440064	22	0.569008884292738	66	1.36450933035772	1.11764093941427	0.417006224606443
Xl.43701	0.859	6	0.574054831497443	3	0.358074056947595	1	0.0701249704475493	3	0.168162886570173	1.60317347866801	0.417006224606443
Xl.84509	0.638	19	2.44753106187821	13	2.08913949526322	5	0.472079542432953	15	1.13206833513933	1.17154984979585	0.417006224606443
Xl.41969	0.872	8	0.753995566141137	9	1.05820739077288	1	0.0690795293743633	3	0.165655871059379	0.712521546074672	0.417006224606443
Xl.6181	3.812	65	1.40137948219044	61	1.64067178296581	10	0.158020329523727	30	0.378939977869303	0.854149804208368	0.417006224606443
Xl.15773	1.255	107	7.00705202223433	86	7.02585999547056	4	0.191991552555999	12	0.460404524506066	0.997323036148122	0.417006224606443
Xl.11045	0.913	9	0.810152957704771	8	0.89838806839864	2	0.131954763668006	6	0.31643355873774	0.901785081750756	0.417006224606443
Xl.3042	0.357	10	2.30211531398835	13	3.7335322072211	1	0.168732071749145	3	0.404627225668847	0.616605184103081	0.417006224606443
Xl.70651	0.814	9	0.908685074182378	4	0.503825741061399	5	0.370008290015017	15	0.887296803217312	1.80357016350151	0.417006224606443
Xl.41152	0.65	6	0.758635538855852	6	0.946417276670721	1	0.0926728455606843	3	0.222233722405813	0.801586739334005	0.417006224606443
Xl.19537	0.604	11	1.49675609901196	11	1.86724159166547	3	0.29919213384658	9	0.717476421674396	0.801586739334004	0.417006224606443
Xl.11455	1.014	9	0.729457248899858	10	1.01112956909265	6	0.356434021387247	18	0.854745086176203	0.721428065400605	0.417006224606443
Xl.24365	1.202	12	0.820487687614482	7	0.597087993462532	1	0.0501142675660939	3	0.120176305793493	1.37414869600115	0.417006224606443
Xl.70951	1.536	19	1.01661771971243	17	1.13475595781374	1	0.0392170244885708	3	0.0940442184660015	0.895891061608595	0.417006224606443
Xl.15592	2.932	105	2.9432057484602	69	2.41284759314926	1	0.0205447986406701	3	0.0492673668362136	1.21980590768218	0.417006224606443
Xl.50712	1.214	23	1.55705674161106	17	1.43573735683848	1	0.0496189041305147	3	0.11898840161761	1.08449970615777	0.417006224606443
Xl.68865	0.879	24	2.24397315247465	24	2.79941401518074	6	0.411176447880169	18	0.986019928762992	0.801586739334007	0.417006224606443
Xl.91	1.954	178	7.48670520689373	105	5.50946597857188	1	0.0308277121875357	3	0.0739262638504495	1.35888037715669	0.417006224606443
Xl.72368	0.709	26	3.01385533772071	13	1.87993088572346	5	0.424805004333179	15	1.01870183049209	1.60317347866801	0.417006224606443
Xl.18319	0.31	10	2.65114570030271	5	1.65368610170959	4	0.777256124057353	12	1.86389573630682	1.60317347866801	0.417006224606443
Xl.21771	0.56	5	0.733799256333785	6	1.09852005327852	1	0.10756669574008	3	0.25794985636389	0.667988949445001	0.417006224606443
Xl.21359	0.606	127	17.223697396191	120	20.3026808526722	2	0.198803134041072	6	0.476739008461315	0.848345965795155	0.417006224606443
Xl.77062	0.95	570	49.3113100256304	450	48.5661497238923	17	1.07793151941638	51	2.58492908693077	1.01534320315641	0.417006224606443
Xl.42223	0.47	51	8.91800287697571	47	10.2528538305995	1	0.128164573647755	3	0.307344509710167	0.869806887362429	0.417006224606443
Xl.31935	2.5	11	0.361616273521289	6	0.246068491934387	1	0.0240949398457779	3	0.0577807678255113	1.46957568877901	0.417006224606443
Xl.6085	1.872	10	0.439025196097136	12	0.657234219910223	5	0.160890356876188	15	0.385822434732314	0.667988949445003	0.417006224606443
Xl.7033	0.94	48	4.19670723622386	30	3.27218739274451	2	0.128164573647755	6	0.307344509710167	1.28253878293441	0.417006224606443
Xl.57159	3.042	25	0.675423378610979	23	0.775199336304366	1	0.0198018900770693	3	0.0474858381209002	0.8712899340587	0.417006224606443
Xl.63733	0.353	10	2.32820160649813	5	1.45224558507075	2	0.341288099798554	6	0.818424473449169	1.60317347866801	0.417006224606443
Xl.21527	2.556	339	10.9001917701413	297	11.9135273383726	49	1.15478487132543	147	2.76922693999419	0.914942439845887	0.417006224606443
Xl.2848	0.925	476	42.2922226526127	409	45.3342401807047	5	0.325607295213215	15	0.780821186831234	0.932898014481629	0.417006224606443
Xl.18308	0.879	28	2.61796867788709	23	2.68277176454821	1	0.0685294079800282	3	0.164336654793832	0.975844726145747	0.417006224606443
Xl.79622	0.694	39	4.61849445485011	29	4.28433373324762	3	0.260392001215179	9	0.62443192895005	1.07799595979401	0.417006224606443
Xl.70702	0.721	62	7.06727050760306	58	8.24778810228529	3	0.250640844442905	9	0.601048209003239	0.856868583426006	0.417006224606443
Xl.80545	0.673	38	4.64048979934114	43	6.5508575737857	3	0.268517160242696	9	0.643916431933633	0.708378978946329	0.417006224606443
Xl.73418	0.642	77	9.85714141218468	78	12.4567382988592	7	0.656793531621673	21	1.57502092982313	0.791309986265619	0.417006224606443
Xl.16299	0.639	294	37.8130546362424	238	38.1874681014503	5	0.471340763806298	15	1.13029671020171	0.990195383883183	0.417006224606443
Xl.22790	1.946	361	15.246131311453	234	12.3287142670107	10	0.309544448172892	30	0.742301744932057	1.23663595256228	0.417006224606443
Xl.49828	0.727	30	3.39142434839274	22	3.10265177817316	8	0.662859418040658	24	1.58956720290265	1.09307282636455	0.417006224606443
Xl.4262	2.868	919	26.3348988340041	600	21.4494850012541	4	0.0840130399085702	12	0.201467112362313	1.22776368907992	0.417006224606443
Xl.78410	1.369	13	0.780432225874355	12	0.898716186758172	2	0.0880019716792474	6	0.211032753197631	0.868385634278506	0.417006224606443
Xl.34520	0.936	18	1.58049070594969	14	1.53354651312385	7	0.450492999253327	21	1.08030281725048	1.03061152200086	0.417006224606443
Xl.47053	1.375	16	0.956340558072831	9	0.671095887093784	5	0.21904490768889	15	0.525279707504648	1.42504309214934	0.417006224606443
Xl.51469	1.062	32	2.47639975018859	24	2.31702911425977	1	0.0567206681868595	3	0.136018756651392	1.068782319112	0.417006224606443
Xl.55056	0.55	27	4.03456172936976	18	3.35547943546892	7	0.766657176911116	21	1.83847897626627	1.20238010900101	0.417006224606443
Xl.72133	0.914	98	8.81201382660791	88	9.87145664215267	6	0.395431179088259	18	0.948262054029179	0.892676141531051	0.417006224606443
Xl.71845	1.078	65	4.95552744537102	39	3.70928849158979	1	0.0558788029818598	3	0.133999925383839	1.33597789889001	0.417006224606443
Xl.53003	0.904	27	2.45465591941744	22	2.49516354284501	2	0.133268472598329	6	0.319583892840217	0.983765543728095	0.417006224606443
Xl.86330	0.62	59	7.82087981589299	41	6.78011301700933	2	0.194314031014338	6	0.465973934076704	1.15350286879771	0.417006224606443
Xl.85655	0.782	37	3.88857304123684	28	3.67109855827091	1	0.0770298588420011	3	0.184721124761865	1.05923961983422	0.417006224606443
Xl.86410	0.84	4	0.391359603378019	5	0.610288918488064	7	0.501977913453707	21	1.20376599636482	0.641269391467204	0.417006224606443
Xl.43254	0.741	25	2.77279071219244	15	2.07547648392702	2	0.162583939580148	6	0.38988372351897	1.33597789889001	0.417006224606443
Xl.12152	2.05	46	1.84416281396666	45	2.2506264506194	1	0.029384072982656	3	0.0704643510067211	0.819399777985869	0.417006224606443
Xl.85194	0.753	22	2.40117047490896	13	1.7700810066108	2	0.159992960463333	6	0.383670437088389	1.35653140502678	0.417006224606443
Xl.19612	0.565	41	5.96390475236238	26	4.71812742647056	5	0.533073890393317	15	1.27833557136087	1.26404062741131	0.417006224606443
Xl.73293	0.942	382	33.3278846953128	296	32.217035391268	3	0.191838693039633	9	0.460037960394198	1.03448018387024	0.417006224606443
Xl.40538	0.241	9	3.06916867379442	5	2.12714809763475	3	0.74984252632089	9	1.79815667506778	1.44285613080121	0.417006224606443
Xl.48728	4.405	140	2.6120255026819	143	3.32839522764069	14	0.191446741112878	42	0.459098041746401	0.784770234313014	0.417006224606443
Xl.48694	1.969	2	0.0834794481557988	3	0.156214126418479	3	0.0917785926070769	9	0.220089262920942	0.534391159556001	0.417006224606443
Xl.6991	0.731	107	12.0298909547251	90	12.6232126505329	1	0.0824040350402802	3	0.197608645094088	0.952997567874867	0.417006224606443
Xl.15286	0.731	1	0.112428887427338	1	0.140257918339254	1	0.0824040350402802	3	0.197608645094088	0.801586739334007	0.417006224606443
Xl.8503	0.633	1	0.129834939509295	1	0.161972414385458	1	0.0951616897542572	3	0.228202084618923	0.801586739334001	0.417006224606443
Xl.53283	1.391	15	0.886256470625995	18	1.32675319159447	1	0.0433050680190114	3	0.103847533834492	0.667988949445003	0.417006224606443
Xl.86693	0.828	60	5.95547222531768	53	6.56281706548034	3	0.218251266719003	9	0.523376520158617	0.907456686038497	0.417006224606443
Xl.55974	1.391	4	0.236335058833599	4	0.294834042576549	1	0.0433050680190114	3	0.103847533834492	0.801586739334005	0.417006224606443
Xl.69493	1.048	127	9.9595044103929	68	6.65261508092332	2	0.114956774073368	6	0.275671602220951	1.4970811161091	0.417006224606443
Xl.18507	0.558	6	0.883715233434236	5	0.918714500949774	2	0.21590447890482	6	0.517748815640782	0.961904087200806	0.417006224606443
Xl.49574	2.178	9	0.339609573179273	6	0.28244776392836	5	0.138285926571269	15	0.331615976960005	1.20238010900101	0.417006224606443
Xl.46849	0.765	48	5.1567383033339	42	5.62901778934873	2	0.157483266965869	6	0.377652077290924	0.916099130667435	0.417006224606443
Xl.1868	1.125	49	3.57963583889761	35	3.18977674729762	1	0.0535443107683954	3	0.128401706278914	1.1222214350676	0.417006224606443
Xl.16463	0.866	194	18.4110741820098	150	17.7589846950337	3	0.208674421297153	9	0.500410806802927	1.03671884953865	0.417006224606443
Xl.55558	0.434	31	5.87039405067028	28	6.61474440683837	1	0.138795736438813	3	0.332838524340503	0.887471032834077	0.417006224606443
Xl.14567	1.473	31	1.72963409232241	21	1.46171032208139	1	0.0408943310349252	3	0.0980664762822663	1.18329471044544	0.417006224606443
Xl.47747	1.302	34	2.14616556691172	22	1.73243305893386	6	0.277591472877626	18	0.665677048681006	1.23881586987983	0.417006224606443
Xl.4991	0.889	47	4.34501606900005	36	4.15188681554085	4	0.271034193990753	12	0.649952393987754	1.04651602079717	0.417006224606444
Xl.72458	0.944	215	18.7180996742771	170	18.4638257542575	3	0.191432255130651	9	0.459063303698448	1.01377146445183	0.417006224606444
Xl.85992	3.376	10	0.243440511579929	5	0.151849138486367	2	0.0356856336578465	6	0.0855757817320962	1.60317347866801	0.417006224606444
Xl.76311	1.516	22	1.19266580976679	17	1.14972635303556	1	0.0397343994818238	3	0.0952849073639699	1.03734754502048	0.417006224606444
Xl.68894	0.896	28	2.56829739716825	31	3.54730433871187	2	0.1344583696751	6	0.322437320454862	0.724013829075876	0.417006224606444
Xl.31977	0.94	37	3.23496182792256	32	3.49033321892748	4	0.25632914729551	12	0.614689019420333	0.926834667354944	0.417006224606444
Xl.42792	0.33	5	1.24523510165733	6	1.86415524192718	11	2.00791165381483	33	4.81506398545928	0.667988949445002	0.417006224606444
Xl.15235	2.413	12	0.408713717576713	12	0.509880836996244	4	0.0998547030492248	12	0.239456145153383	0.801586739334006	0.417006224606444
Xl.25133	1.789	2	0.0918787218662761	1	0.0573105300760172	1	0.0336709612154527	3	0.0807445050663937	1.60317347866801	0.417006224606444
Xl.86709	0.48	28	4.79415514138073	37	7.90324149442043	16	2.00791165381483	48	4.81506398545928	0.606606181117625	0.417006224606444
Xl.17282	0.62	84	11.1348119412714	48	7.93769328820605	1	0.0971570155071691	3	0.232986967038352	1.40277679383451	0.417006224606444
Xl.83260	0.92	27	2.41196625125366	22	2.45176939427379	1	0.0654753800157009	3	0.157012956047585	0.983765543728096	0.417006224606444
Xl.26409	0.92	6	0.535992500278591	5	0.557220316880406	1	0.0654753800157009	3	0.157012956047585	0.961904087200806	0.417006224606444
Xl.15113	0.789	8	0.833313223922778	5	0.649737251622274	1	0.0763464507153927	3	0.183082280815942	1.28253878293441	0.417006224606444
Xl.14262	0.791	34	3.53262650836796	41	5.31437429904651	1	0.076153412913331	3	0.182619367337267	0.664730466764784	0.417006224606444
Xl.16796	0.72	2	0.228293101970511	1	0.142400747647215	1	0.0836629855756178	3	0.200627666060803	1.60317347866801	0.417006224606444
Xl.48605	2.309	27	0.961025964120124	18	0.799269679301822	1	0.0260880682609116	3	0.0625603809284445	1.20238010900101	0.417006224606444
Xl.18051	2.241	326	11.955590561026	243	11.1175523464332	1	0.0268796740805198	3	0.0644586878910211	1.07537974083492	0.417006224606444
Xl.11342	1.009	20	1.62904889414042	15	1.52421018294343	5	0.298500245859489	15	0.715817242635175	1.06878231911201	0.417006224606444
Xl.73957	0.937	14	1.22795862746145	16	1.75075412262104	1	0.064287459567177	3	0.154164268477885	0.701388396917257	0.417006224606444
Xl.55264	0.937	68	5.96437047624131	62	6.78417222515654	2	0.128574919134354	6	0.30832853695577	0.879159649592134	0.417006224606444
Xl.82562	0.992	21	1.73981436582365	17	1.75704148306644	1	0.0607231346919807	3	0.14561685439897	0.990195383883183	0.417006224606444
Xl.79556	0.682	1	0.120506622741032	1	0.150335100155418	1	0.0883245595519719	3	0.211806333671229	0.801586739334001	0.417006224606444
Xl.14350	3.58	5	0.114784241214223	3	0.0859177695301632	20	0.336521506225949	60	0.806993964043454	1.33597789889	0.417006224606444
Xl.57564	0.505	19	3.09212835144217	15	3.04540212790083	3	0.35784564127393	9	0.858130215230366	1.01534320315641	0.417006224606444
Xl.86482	0.843	50	4.87458580719952	27	3.28383218773649	3	0.214367792222224	9	0.514063770689603	1.48441988765556	0.417006224606444
Xl.70207	1.012	10	0.812109848906956	5	0.506563924436733	1	0.0595230727415463	3	0.14273905095235	1.60317347866801	0.417006224606444
Xl.14372	7.046	9	0.104977242461603	7	0.101859177993466	8	0.0683932439562246	24	0.164010127236762	1.03061152200086	0.417006224606444
Xl.78215	1.01	101	8.2185516709384	66	6.69988468138184	3	0.178922820636965	9	0.429065107615183	1.22667061625355	0.417006224606444
Xl.18754	0.696	2	0.236165277900529	1	0.14731111825574	1	0.0865479161127081	3	0.20754586144221	1.60317347866801	0.417006224606444
Xl.60924	0.902	8	0.728918108287219	7	0.795676017895747	2	0.133563968102982	6	0.320292504576005	0.916099130667433	0.417006224606444
Xl.15631	0.762	9	0.970695079244692	5	0.672759437703378	1	0.0790516399139696	3	0.189569448246428	1.44285613080121	0.417006224606444
Xl.18184	0.485	135	22.8763809397254	104	21.9855009975741	2	0.248401441709051	6	0.595678018819704	1.04052124817395	0.417006224606444
Xl.72912	0.935	9	0.791090535170541	6	0.657937144209592	1	0.0644249728496736	3	0.154494031619014	1.20238010900101	0.417006224606444
Xl.13812	1.827	521	23.4365923402239	296	16.6110822871234	18	0.593471424772855	54	1.42317162131801	1.41090098376019	0.417006224606444
Xl.16675	0.762	10	1.07855008804966	8	1.0764151003254	1	0.0790516399139696	3	0.189569448246428	1.00198342416751	0.417006224606444
Xl.49837	1.788	2	0.0919301081760447	3	0.172027748835562	1	0.0336897928492421	3	0.0807896641855583	0.534391159556002	0.417006224606444
Xl.50268	0.81	1	0.101463600875783	1	0.12657844235308	1	0.074367098289438	3	0.178335703165158	0.801586739334007	0.417006224606444
Xl.57090	0.81	170	17.2488121488831	123	15.5691484094288	1	0.074367098289438	3	0.178335703165158	1.10788411127465	0.417006224606444
Xl.45985	1.025	3	0.240542975734782	2	0.200055684499502	1	0.058768145965312	3	0.140928702013442	1.20238010900101	0.417006224606444
Xl.617	1.586	587	30.4179686686055	444	28.702819046571	5	0.189903372050583	15	0.455396972143059	1.0597554414168	0.417006224606444
Xl.54218	0.759	1	0.108281313187594	1	0.135083713183129	2	0.158728193977457	6	0.380637469206267	0.801586739334003	0.417006224606444
Xl.55371	1.375	3	0.179313854638656	3	0.223698629031261	2	0.0876179630755561	6	0.210111883001859	0.801586739334006	0.417006224606444
Xl.13320	0.923	11	0.979459029039245	14	1.55514575978757	1	0.0652625672962566	3	0.156502621412544	0.629818152333861	0.417006224606444
Xl.77668	0.961	33	2.82218735838675	14	1.49365196283447	4	0.250727781953985	12	0.601256689131231	1.88945445700158	0.417006224606444
Xl.19356	0.802	86	8.81291076933544	61	7.79830528262554	3	0.225326744193684	9	0.54034383876725	1.13010589479876	0.417006224606444
Xl.82677	0.706	1	0.116410080324906	1	0.145224558507075	1	0.0853220249496386	3	0.204606118362292	0.801586739334	0.417006224606444
Xl.53719	0.805	2	0.204187619153749	1	0.127364643858379	1	0.0748290057322296	3	0.179443378340097	1.603173478668	0.417006224606444
Xl.17906	1	60	4.93113100256304	43	4.40872714715778	1	0.0602373496144448	3	0.144451919563778	1.1184931246521	0.417006224606444
Xl.86620	0.795	2	0.206756016878953	3	0.386900144550924	1	0.075770251087352	3	0.18170052775318	0.534391159556002	0.417006224606444
Xl.86297	0.795	4	0.413512033757907	3	0.386900144550924	1	0.075770251087352	3	0.18170052775318	1.06878231911201	0.417006224606444
Xl.73823	0.912	13	1.17150407590131	11	1.23663807167318	5	0.330248627272176	15	0.791951313397907	0.947329782849283	0.417006224606444
Xl.5242	0.579	224	31.7954330620069	167	29.5721345373077	2	0.208073746509309	6	0.49897036118749	1.07518221323842	0.417006224606444
Xl.71812	0.881	43	4.01132487911863	23	2.67668147677398	8	0.546990688893937	24	1.311708690704	1.49861868658097	0.417006224606444
Xl.34283	0.916	18	1.61499923664728	15	1.67896078012	2	0.131522597411452	6	0.315397204287726	0.961904087200805	0.417006224606444
Xl.34603	1.05	226	17.6894540726865	149	14.5492878167555	2	0.114737808789419	6	0.275146513454816	1.21582955093614	0.417006224606444
Xl.18106	0.871	4	0.377430616346195	2	0.235427183251423	1	0.06915883997066	3	0.165846061496875	1.60317347866801	0.417006224606444
Xl.10006	1.05	75	5.87039405067028	60	5.85877361748542	2	0.114737808789419	6	0.275146513454816	1.0019834241675	0.417006224606444
Xl.13864	0.725	18	2.04046800106057	20	2.8283734705102	2	0.1661719989364	6	0.398488053969044	0.721428065400605	0.417006224606444
Xl.4675	0.917	209	18.731486360154	159	17.7775764347363	13	0.853964607402162	39	2.04784618792706	1.05365804101136	0.417006224606444
Xl.13500	0.882	23	2.14315973278439	12	1.39494609940129	2	0.136592629511213	6	0.327555373160495	1.53637458372351	0.417006224606444
Xl.16687	0.654	90	11.3099334921171	62	9.71983084858054	2	0.184212078331636	6	0.441748989491677	1.16359365387195	0.417006224606444
Xl.53702	0.822	27	2.69952427147612	25	3.11826454701931	9	0.659533024975673	27	1.58159036018735	0.865713678480725	0.417006224606444
Xl.1351	2.568	284	9.08905247097548	226	9.02315017801979	2	0.0469138236872623	6	0.112501494987366	1.00730369013654	0.417006224606444
Xl.70741	0.801	62	6.36142576277379	47	6.0160315859947	1	0.0752026836634767	3	0.180339475110834	1.0574122944406	0.417006224606444
Xl.74777	0.887	21	1.94576758838451	18	2.08062422717915	3	0.203733989676815	9	0.488563425807593	0.935184529223004	0.417006224606444
Xl.54544	0.728	4	0.451568773128483	5	0.704179521332382	1	0.0827436121077539	3	0.198422966433761	0.641269391467203	0.417006224606444
Xl.73498	0.842	243	23.7186229933258	184	22.4052862806449	10	0.715407952665616	30	1.71558099244392	1.05861726988132	0.417006224606444
Xl.1279	2.143	26	0.997117794887533	22	1.0525561561978	2	0.0562177784549182	6	0.134812804072588	0.947329782849278	0.417006224606444
Xl.75088	2.355	3	0.104694925744438	2	0.0870730686250486	3	0.0767354772158533	9	0.184015184157679	1.20238010900101	0.417006224606444
Xl.13285	0.647	317	40.2670924217538	252	39.9338356307738	15	1.39653824453891	45	3.34896258648636	1.00834522368603	0.417006224606444
Xl.11394	0.984	28	2.33861226408816	15	1.56293503515236	1	0.0612168187138667	3	0.146800731264002	1.49629524675681	0.417006224606444
Xl.20494	0.617	21	2.79723800793689	17	2.82493541523811	8	0.781035327253742	24	1.87295843842824	0.99019538388318	0.417006224606444
Xl.7290	2.743	46	1.37824781940637	33	1.23348223262772	3	0.0658811698298704	9	0.157986058582331	1.1173633336171	0.417006224606444
Xl.39817	0.756	31	3.3700410290885	23	3.11925447227233	1	0.0796790338815408	3	0.191073967676955	1.08039951823279	0.417006224606444
Xl.51389	0.816	8	0.805740359895921	5	0.628238592561243	1	0.073820281390251	3	0.17702441123012	1.28253878293441	0.417006224606444
Xl.81737	0.533	40	6.16776860858416	45	8.65625557930538	1	0.113015665317908	3	0.271016734641235	0.71252154607467	0.417006224606444
Xl.69429	0.533	6	0.925165291287624	5	0.961806175478375	1	0.113015665317908	3	0.271016734641235	0.961904087200805	0.417006224606444
Xl.21189	0.244	3	1.01047766445964	2	0.84039785496717	2	0.493748767331515	6	1.18403212757195	1.20238010900101	0.417006224606445
Xl.7205	0.572	74	10.6323920218434	64	11.4717245657057	7	0.737170362414535	21	1.76776824640987	0.926834667354946	0.417006224606445
Xl.9272	4.462	14	0.257865807694168	6	0.137868944382781	10	0.135000783537528	30	0.323738053706361	1.87036905844601	0.417006224606445
Xl.324	2.09	558	21.9423532649934	410	20.1132539260564	4	0.115286793520469	12	0.276463003949815	1.0909400013375	0.417006224606445
Xl.51214	1.3	131	8.28177129917638	118	9.30643655392876	1	0.0463364227803422	3	0.111116861202906	0.889897142819954	0.417006224606445
Xl.15172	0.588	11	1.53748415612793	13	2.2667874115271	1	0.10244447213341	3	0.245666529870371	0.678265702513387	0.417006224606446
Xl.76576	0.696	13	1.53507430635344	11	1.62042230081314	13	1.12512290946521	39	2.69809619874873	0.947329782849278	0.417006224606446
Xl.57937	0.917	33	2.95760310949801	29	3.24245104784498	27	1.77361879998911	80	4.20071012908116	0.912150427518008	0.422218802414025
Xl.24786	1.816	377	17.0616408587212	288	16.2600325066776	18	0.59706624067181	53	1.40527748474307	1.04929930808652	0.42487426658015
Xl.56422	0.878	595	55.6951964032841	428	49.979743046658	18	1.23493427455582	53	2.90658759942303	1.11435539697134	0.42487426658015
Xl.83948	0.97	393	33.2978433678226	323	34.140946260656	49	3.04291766093587	144	7.14813622583645	0.975305227734564	0.425693854285744
Xl.58627	0.811	67	6.78967893899966	37	4.67762751827596	16	1.18840640423072	47	2.79048097800969	1.4515219333886	0.425878697470409
Xl.73661	0.779	104	10.9721357352708	91	11.9770179535886	47	3.63434586890745	138	8.52989512186624	0.916099130667437	0.426071577315279
Xl.50778	0.938	98	8.58654652187594	57	6.23041224247516	29	1.86234876206706	85	4.36333090366779	1.37816667464443	0.426818135773654
Xl.15964	2.847	3	0.0866022304629968	3	0.10803850190305	14	0.296214574851502	41	0.693423334751775	0.801586739334007	0.427177108133429
Xl.13442	0.857	170	16.3028446214647	151	18.0651216851869	14	0.984040717155458	41	2.30358953796768	0.902448646932324	0.42717710813343
Xl.46714	1.362	91	5.49110280510568	78	5.87167840518913	14	0.619179805141136	41	1.44946860061549	0.935184529223005	0.427177108133431
Xl.72134	0.597	217	29.8731275141312	160	27.4783352243872	41	4.13690340735718	120	9.67852057378749	1.08715201522174	0.427431380221604
Xl.57925	0.631	16	2.08394337139484	8	1.29988638105857	24	2.29111947820392	70	5.34159237689619	1.60317347866801	0.428920688166627
Xl.47082	2.87	300	8.59082056195651	256	9.14540271997723	24	0.50372696541696	70	1.17440585011202	0.939359460157037	0.428920688166627
Xl.71021	0.648	15	1.90244251642093	7	1.10756137058945	12	1.11550647434157	35	2.60072900449189	1.71768587000144	0.428920688166628
Xl.4439	2.089	1003	39.4600637910541	689	33.8162579668887	23	0.663216391159517	67	1.5443240163991	1.16689622576488	0.42945417160962
Xl.71239	0.682	131	15.7863675790752	81	12.1771431125888	11	0.971570155071691	32	2.25926755915978	1.29639336855253	0.430037669125394
Xl.50833	2.288	74	2.65809800546084	50	2.2405712042394	22	0.579205284754277	64	1.34687104488371	1.18634837421432	0.430037669125396
Xl.9692	0.764	2	0.215145331699958	1	0.13419965746858	21	1.65573866741275	61	3.84448826064157	1.603173478668	0.430678559839441
Xl.16521	0.998	9	0.741151954293042	8	0.821872050549056	10	0.603580657459367	29	1.39916688956232	0.901785081750756	0.431385749592871
Xl.4372	0.958	106	9.09359579456649	86	9.20402327172813	10	0.628782355056835	29	1.45758721898037	0.988002260109355	0.431385749592871
Xl.12613	0.667	9	1.1089500005764	7	1.07601164638975	10	0.903108689871736	29	2.09350608063447	1.03061152200087	0.431385749592872
Xl.29790	3.099	192	5.09184227434712	109	3.60619899172424	29	0.563692526240368	84	1.30514803090861	1.41196930231311	0.431899304056675
Xl.66562	8.038	9	0.0920216036805742	6	0.0765328725847187	9	0.0674466467442154	26	0.155749768128815	1.20238010900101	0.433044925552844
Xl.72790	0.885	244	22.6590577142256	181	20.9691134840509	9	0.612583216418083	26	1.41459506917448	1.08059206849446	0.433044925552844
Xl.3714	0.625	47	6.18035085654567	50	8.20228306447958	9	0.867417834448006	26	2.00306661795106	0.753491534973964	0.433044925552845
Xl.32706	1.258	36	2.35189078023674	29	2.36353546174392	49	2.34628786256582	141	5.39685232074529	0.995073193656004	0.434751170334378
Xl.70835	1.621	31	1.57171561874824	24	1.51800426856501	8	0.297284883970116	23	0.683198468017047	1.03538287163975	0.435136930024114
Xl.86	2.027	17	0.689271723759017	16	0.809302719731582	8	0.237739909677138	23	0.546356544970712	0.85168591054238	0.435136930024115
Xl.29370	3.108	32	0.846182926222743	21	0.692760393959424	15	0.290720799297514	43	0.666176806225061	1.22146550755658	0.436401862960232
Xl.27571	3.313	510	12.6515585637748	449	13.895355780076	30	0.545463473719694	86	1.24991096513582	0.910488278530829	0.436401862960232
Xl.70746	0.802	39	3.996552558187	35	4.47443745724416	7	0.525762403118596	20	1.20076408614945	0.893196652400748	0.437856535836764
Xl.25324	4.791	427	7.32482062928552	366	7.83248695888	81	1.01841480249844	231	2.32160254777936	0.935184529223005	0.43866888562496
Xl.1388	2.606	258	8.13655537644707	184	7.23916003388451	13	0.300493301990707	37	0.683643006377564	1.12396401493572	0.439547101612197
Xl.29456	1.791	11	0.504768667673492	9	0.51521878545726	6	0.201800166212545	17	0.457041249317743	0.979717125852674	0.441536002524468
Xl.71318	0.624	169	22.2585774421248	118	19.3884094873516	6	0.579205284754277	17	1.31179627808987	1.14803524531734	0.441536002524468
Xl.24376	1.596	51	2.62622891740513	22	1.41330065334078	6	0.226456201558063	17	0.512882755343407	1.85822380481974	0.441536002524469
Xl.2603	1.83	5	0.224550592102142	4	0.224106094657912	6	0.197499506932606	17	0.447301025971627	1.00198342416751	0.441536002524469
Xl.74353	0.389	8	1.69019057500018	5	1.31784753606677	6	0.929110790968301	17	2.10426960804133	1.28253878293441	0.441536002524469
Xl.33033	1.28	42	2.69671226702666	33	2.64331387820143	6	0.28236257631771	17	0.63950068556881	1.02020130460691	0.441536002524469
Xl.57500	0.922	76	6.77451113873447	78	8.67378089790411	6	0.392000105950834	17	0.887810062394877	0.781033233197236	0.44153600252447
Xl.58147	0.85	110	10.6357727506262	79	9.52912297196893	6	0.425204820807846	17	0.963012797091855	1.11613343451571	0.44153600252447
Xl.48698	1.229	16	1.06994977001639	17	1.41821411814639	6	0.29407981911039	17	0.666038142821869	0.754434578196709	0.44153600252447
Xl.41538	2.046	56	2.2494569578326	44	2.20491480227946	6	0.176649119103944	17	0.400078630267877	1.02020130460691	0.44153600252447
Xl.84132	0.689	113	13.4789018696087	88	13.0950818155697	6	0.524563276758591	17	1.18804191223233	1.02931024482662	0.441536002524471
Xl.18751	0.794	21	2.17367235629353	19	2.45345368742305	6	0.455194077691019	17	1.03093309512352	0.885964290842847	0.441536002524471
Xl.13617	1.983	643	26.6491614947725	519	26.8342467881045	18	0.546783808905702	51	1.2383674395281	0.993102646226908	0.441536002524471
Xl.19541	4.488	130	2.38059651787431	116	2.65002460862197	68	0.912687115370376	192	2.05992042158686	0.898329966495004	0.443069113644345
Xl.37647	1.445	731	41.5762025706295	502	35.6189108855428	22	0.91710843703653	62	2.06597901106211	1.16725080966764	0.443909852000408
Xl.80016	0.659	52	6.48504835946581	27	4.20071401253696	11	1.00547928036251	31	2.26505286114169	1.54379668316179	0.443909852000409
Xl.16191	1.069	88	6.76550558505687	76	7.2892132004262	27	1.52142978446212	76	3.42324474176712	0.928153066597269	0.44444084464634
Xl.71231	0.894	73	6.71089789685126	35	4.01398080616311	16	1.07807337117575	45	2.42368992556675	1.67188091346806	0.444806639580208
Xl.73825	2.356	5	0.174417480283073	4	0.174072221232589	21	0.536920348855408	59	1.20580974168972	1.0019834241675	0.445277833054337
Xl.77250	0.756	18	1.95679801689009	18	2.44115567395226	21	1.67325971151236	59	3.75778803098012	0.801586739334002	0.445277833054339
Xl.42828	0.468	25	4.39025196097136	23	5.03879568597838	36	4.63364227803422	101	10.3914842421237	0.871289934058699	0.445907646113819
Xl.876	1.92	99	4.23769070532761	78	4.16522186868104	5	0.156868097954283	14	0.351098415606406	1.01739855377008	0.446792383506902
Xl.15025	2.2	1047	39.1128345430568	782	36.4442349796763	5	0.136903067305556	14	0.306413162711045	1.07322418936407	0.446792383506902
Xl.55036	0.692	10	1.18765197556913	10	1.48162627609819	10	0.870481930844578	28	1.94829178602399	0.801586739334003	0.446792383506902
Xl.57898	0.623	10	1.31918967430793	9	1.48115063363395	5	0.483445823550922	14	1.08203685066501	0.890651932593342	0.446792383506902
Xl.72580	0.91	55	4.96725650441332	39	4.39408021311406	5	0.330974448431015	14	0.740779074686043	1.13044283752232	0.446792383506903
Xl.47113	2.141	254	9.75017339756353	182	8.7156440783237	15	0.42202720421143	42	0.944571169496916	1.11869797687273	0.446792383506903
Xl.10936	3.139	560	14.6619590179213	403	13.1631095690716	5	0.0959499038140249	14	0.214752774120516	1.1138674293475	0.446792383506903
Xl.29718	0.746	152	16.7455744501694	106	14.5683982043371	5	0.403735587228182	14	0.9036313109441	1.14944513564876	0.446792383506903
Xl.73712	0.816	9	0.906457904882911	14	1.75906805917148	5	0.369101406951255	14	0.826113919073896	0.515305761000431	0.446792383506903
Xl.60176	1.677	6	0.294044782502268	4	0.244552267873571	5	0.179598537908303	14	0.401973141302504	1.20238010900101	0.446792383506903
Xl.15602	0.983	14	1.17049566015399	7	0.730111666471987	5	0.306395471080594	14	0.685766996911799	1.60317347866801	0.446792383506904
Xl.13567	0.695	104	12.2982643709006	64	9.44147690875348	5	0.433362227442049	14	0.969940946711221	1.30257845141776	0.446792383506904
Xl.48340	2.715	457	13.8338052066993	316	11.933340001729	15	0.332803036543894	42	0.744871776756131	1.15925677175836	0.446792383506904
Xl.1926	0.923	18	1.60275113842786	17	1.88839127974205	5	0.326312836481283	14	0.730345566591873	0.848738900471301	0.446792383506904
Xl.63348	0.747	25	2.75051930084953	26	3.56859704947238	5	0.403195111207797	14	0.902421630474296	0.77075648012885	0.446792383506904
Xl.71631	0.705	1	0.116575201006218	1	0.145430550788645	10	0.854430490985033	28	1.91236583819659	0.801586739334003	0.446792383506904
Xl.72139	0.565	15	2.1819163728155	15	2.72199659219455	5	0.533073890393317	14	1.19311319993681	0.801586739334004	0.446792383506904
Xl.19506	0.308	99	26.4167732280163	83	27.6294437642778	5	0.977879052182546	14	2.18866544793603	0.956109484265863	0.446792383506905
Xl.19152	1.942	1918	81.1698357613792	1362	71.9072446821652	29	0.899527877867611	81	2.00834285696293	1.12881304408416	0.447895574577292
Xl.23286	2.281	16	0.576487622687481	7	0.314642598922386	19	0.501757844223784	53	1.11880048763412	1.83219826133487	0.448478392501267
Xl.53302	3.107	1093	28.9117379347785	841	27.7523336708534	98	1.89998721023997	273	4.23080935960857	1.04177682056132	0.449083626499246
Xl.74259	0.664	17	2.10414726514989	17	2.62497763735228	14	1.27006460030456	39	2.82812493121855	0.801586739334003	0.449083626499247
Xl.23522	3.154	545	14.2013654428073	418	13.5881195345294	23	0.439270463263231	64	0.977058005927057	1.04513103573453	0.449584835903821
Xl.23590	1.55	96	5.0901997445812	67	4.43187875258171	23	0.893844542665955	64	1.9881554520606	1.1485421936726	0.449584835903823
Xl.50481	0.901	12	1.09459067759446	7	0.796559121134255	9	0.601704935105442	25	1.3360332923028	1.37414869600115	0.450366722574957
Xl.1123	4.372	536	10.0758090018824	379	8.88799542954529	9	0.124001863341721	25	0.275335314813545	1.13364245984968	0.45036672257496
Xl.47566	2.93	117	3.28181073549417	105	3.67423089492473	49	1.00738229730642	136	2.23497850519612	0.893196652400747	0.45073466924373
Xl.19183	2.325	216	7.6352996168718	144	6.35015463056484	82	2.12450007242343	226	4.68044929339267	1.20238010900101	0.453909430323828
Xl.69073	0.508	108	17.4725114264045	72	14.531603854393	4	0.474309839483818	11	1.04263196535536	1.20238010900101	0.454915881388846
Xl.60620	0.832	1071	105.794096629507	852	104.993166630658	16	1.15841056950855	44	2.54642806923327	1.00762840120507	0.454915881388846
Xl.14556	0.787	41	4.28158346262356	40	5.211107410724	4	0.306161878599465	11	0.673007672681729	0.821626407817355	0.454915881388846
Xl.34077	0.772	12	1.27749507838421	15	1.99213481164498	8	0.624221239527926	22	1.3721684932656	0.641269391467204	0.454915881388847
Xl.7142	0.839	146	14.3016512986532	108	13.1979524875416	8	0.574372821115088	22	1.26259127151495	1.08362651798856	0.454915881388847
Xl.52854	0.759	9	0.974531818688347	4	0.540334852732515	4	0.317456387954913	11	0.697835360211489	1.80357016350151	0.454915881388847
Xl.15566	0.902	16	1.45783621657444	8	0.909344020452282	8	0.534255872411928	22	1.17440585011202	1.60317347866801	0.454915881388847
Xl.22512	0.788	7	0.730074387012294	6	0.780674149538031	4	0.305773348296674	11	0.672153602031117	0.935184529223006	0.454915881388847
Xl.47947	1.162	114	8.06295086477605	90	7.94110881888084	4	0.20735748576401	11	0.455815007229364	1.01534320315641	0.454915881388847
Xl.69677	0.731	45	5.0592999342302	36	5.04928506021315	4	0.329616140161121	11	0.724565032011656	1.00198342416751	0.454915881388848
Xl.6583	0.743	91	10.0657900680403	88	12.1433531237248	4	0.324292595501722	11	0.71286277039101	0.82891355999312	0.454915881388848
Xl.84406	0.77	175	18.67852652486	123	16.3779353397888	4	0.312921296698415	11	0.687866283637039	1.14046893807684	0.454915881388848
Xl.50382	1.427	18	1.03667785618004	15	1.07773516088992	8	0.337700628532277	22	0.742336423826938	0.961904087200813	0.454915881388848
Xl.47306	2.299	353	12.6191767718193	245	10.9262687624918	4	0.104806175927699	11	0.230385836624846	1.15493926116288	0.454915881388848
Xl.3315	2.537	1	0.0323947641739787	1	0.0404132985045309	4	0.094974142080323	11	0.208772975325392	0.801586739334004	0.454915881388848
Xl.57631	0.424	5	0.969168829120094	4	0.967250361377309	4	0.56827688315514	11	1.24919112830311	1.00198342416751	0.454915881388849
Xl.61572	0.481	23	3.9298687823614	17	3.62366975301853	8	1.00186860065605	22	2.20231616798553	1.08449970615777	0.454915881388849
Xl.23965	1.734	4	0.189585967034334	3	0.177385014370233	4	0.138955823793414	11	0.305453886044129	1.06878231911201	0.454915881388849
Xl.17837	3.881	67	1.41881721709063	61	1.6115024057371	71	1.10199737764122	195	2.41931841578088	0.880431336645547	0.455499106877806
Xl.55153	1.29	28	1.78387168051376	34	2.70230256000296	23	1.07399925669165	63	2.35154287661965	0.660130255922122	0.456721103140389
Xl.57501	0.842	5	0.488037510150736	6	0.730607161325379	22	1.57389749586435	60	3.43116198488785	0.667988949445003	0.458706847067086
Xl.36062	2.961	2	0.0555120004791516	1	0.0346263216163441	11	0.223779414305604	30	0.487848428111376	1.60317347866801	0.458706847067088
Xl.18721	0.763	68	7.32452835679962	44	5.91252383415959	14	1.10527246998981	38	2.39806594295482	1.23881586987983	0.460901616670278
Xl.47419	3.062	14	0.375766568886798	8	0.267873385515336	7	0.137707853462153	19	0.298779280613084	1.40277679383451	0.460901616670278
Xl.72935	0.846	49	4.76015404108725	47	5.6960299058886	7	0.498417786407936	19	1.08139734898022	0.835696813348217	0.460901616670278
Xl.6256	1.582	4	0.207801559315762	4	0.259237770685195	7	0.266536945196658	19	0.578294663234679	0.801586739334005	0.460901616670279
Xl.77664	0.528	11	1.71219826477883	9	1.74764553930673	7	0.798601225949079	19	1.73269347961603	0.979717125852671	0.460901616670279
Xl.56064	0.688	38	4.53931632987877	26	3.8746249941219	7	0.612880010612084	19	1.3297415076123	1.17154984979585	0.46090161667028
Xl.16242	0.906	61	5.53346194180179	41	4.63981243989601	14	0.930819971967139	38	2.01956326100941	1.19260466096035	0.46090161667028
Xl.22048	0.938	5	0.438089108258976	5	0.546527389690804	7	0.44953245980929	19	0.975332790231623	0.801586739334004	0.46090161667028
Xl.50278	0.746	116	12.7795173435503	95	13.0565832963398	21	1.69568946635837	57	3.67907033741527	0.978779597502574	0.46090161667028
Xl.84799	0.851	44	4.24930991211856	32	3.85536219246984	14	0.99097872456196	38	2.15008732605702	1.10218176658426	0.46090161667028
Xl.53471	2.098	155	6.07185657290492	100	4.88696560085771	14	0.401965154719842	38	0.872127890597962	1.24245944596771	0.46090161667028
Xl.49982	1.733	35	1.65983444017798	29	1.71571125843846	7	0.243313010560366	19	0.527906611215962	0.967432271610005	0.46090161667028
Xl.33205	0.783	3	0.314887037200705	3	0.392829648681972	7	0.538520366923517	19	1.16840633108207	0.801586739334006	0.46090161667028
Xl.76129	3.558	15	0.346481942282394	11	0.316979741811676	7	0.1185108058744	19	0.257128206081299	1.09307282636455	0.460901616670281
Xl.47169	3.191	26	0.669640687697895	21	0.674741242377277	31	0.585195185850138	84	1.26751919391595	0.99244072488972	0.461685462957133
Xl.49843	3.195	241	6.19928310703021	220	7.05986805236897	27	0.509048024910801	73	1.10015546459633	0.878101837179523	0.46270553689208
Xl.4132	0.924	135	12.0076241945529	109	12.094816748218	10	0.651919368121697	27	1.40699921653031	0.992790915688909	0.463340249562714
Xl.25341	1.564	89	4.67679730635241	65	4.26109654085017	10	0.385149294210005	27	0.831245061428392	1.09755722770348	0.463340249562714
Xl.20561	0.424	42	8.14101816460879	37	8.94706584274011	10	1.42069220788785	27	3.06619640583492	0.909909271676438	0.463340249562714
Xl.55723	0.653	53	6.67049369923024	44	6.90850794098587	10	0.922470897617838	27	1.99091466473814	0.965547663288686	0.463340249562715
Xl.69371	0.57	25	3.60462792585017	17	3.05786868631914	10	1.05679560727096	27	2.28081978258597	1.17880402843236	0.463340249562715
Xl.5013	3.167	352	9.13460747764545	247	7.99638426320831	10	0.190203187920571	27	0.410504349881277	1.14234223581202	0.463340249562715
Xl.15762	3.274	125	3.13780989269181	81	2.536594869513	10	0.183987017759453	27	0.397088355551009	1.2370165730463	0.463340249562716
Xl.71617	0.889	34	3.14320311374472	22	2.53726416505274	33	2.23603210042371	89	4.82048025540917	1.23881586987983	0.463860856584696
Xl.32592	1.564	83	4.36150760030618	46	3.01554524429396	13	0.500694082473007	35	1.07753989444421	1.44634129053744	0.46466407884718
Xl.8031	0.655	338	42.4102361034684	308	48.2118928217502	13	1.19555045036303	35	2.57293495406221	0.879663369788617	0.464664078847181
Xl.73081	0.681	163	19.6714232358731	129	19.4217054940871	13	1.14990535240497	35	2.47470248885572	1.0128576628794	0.464664078847181
Xl.29675	3.012	176	4.80234094981792	120	4.084802322948	26	0.519977121505832	70	1.11903877484113	1.17566055102321	0.464664078847181
Xl.11474	0.577	14	1.99410265845992	8	1.42153952590634	19	1.983552240337	51	4.25594910326557	1.40277679383451	0.466065780442494
Xl.83851	4.444	152	2.81102577403834	135	3.11461581262585	19	0.257540423644116	51	0.552583850716524	0.902527291694586	0.466065780442495
Xl.76729	2.635	324	10.1055436105656	256	9.96102687147426	19	0.434349010502638	51	0.931947868153408	1.0145082169696	0.466065780442496
Xl.13901	2.708	98	2.97421736983738	62	2.34740375737506	25	0.556105517120059	67	1.19131937601836	1.26702420088278	0.466798012619152
Xl.78663	3.251	303	7.6598620618097	263	8.29437267747666	67	1.24143415077447	179	2.65117334173242	0.923501072312561	0.468258386289917
Xl.85112	3.602	221	5.04247617789391	191	5.43668817780261	6	0.10033983833611	16	0.213884019343	0.927490415669189	0.469132002682247
Xl.17920	1.455	7	0.39539423846439	8	0.563730794809593	3	0.124200720854525	8	0.264745786142091	0.701388396917254	0.469132002682247
Xl.29095	1.034	5	0.397415457975745	3	0.297471581158592	3	0.174769873156029	8	0.372538799648687	1.33597789889001	0.469132002682247
Xl.21147	0.354	7	1.62513733606126	6	1.73777183569483	3	0.510486013681736	8	1.08815005321114	0.935184529223001	0.469132002682247
Xl.69358	0.257	52	16.6289761435329	25	9.97359322042751	3	0.703159723125815	8	1.4988526024776	1.66730041781473	0.469132002682247
Xl.5413	1.078	56	4.26937749139657	54	5.13593791143202	3	0.167636408945579	8	0.357333134356904	0.831275137087116	0.469132002682247
Xl.66337	0.856	196	18.8181790596253	181	21.6795156932068	3	0.21111220659268	8	0.450005979949465	0.868016579610305	0.469132002682248
Xl.19300	2.716	631	19.0939105462523	460	17.3649218044026	24	0.532288803662252	64	1.13462479775182	1.09956789678208	0.469132002682248
Xl.12544	2.123	8	0.309695776577989	6	0.289765063511996	3	0.0851210781174444	8	0.181443767704542	1.06878231911201	0.469132002682248
Xl.81575	0.908	11	0.995639519607074	9	1.01625203166735	12	0.796088320895747	32	1.69693884950107	0.979717125852671	0.469132002682248
Xl.35368	0.978	3	0.252102811991975	2	0.209669812486697	6	0.369554292113158	16	0.787740529318491	1.202380109001	0.469132002682248
Xl.55817	0.654	50	6.28329638450948	40	6.27085861198745	6	0.552636234994907	16	1.17799730531114	1.00198342416751	0.469132002682248
Xl.60842	0.901	44	4.01349915117968	45	5.12073720729164	12	0.802273246807256	32	1.71012261414758	0.783773700682137	0.469132002682248
Xl.52083	0.9	60	5.47903444729226	37	4.21506213035756	6	0.401582330762965	16	0.85601137519276	1.2998703881092	0.469132002682248
Xl.13942	0.971	115	9.73360908504548	86	9.08079741948049	3	0.18610921611054	8	0.396709700140826	1.07188924445826	0.469132002682248
Xl.13480	1.346	88	5.37319871502659	64	4.87505679909633	6	0.268517160242696	16	0.572370161718785	1.10218176658426	0.469132002682248
Xl.73619	0.872	87	8.19970178178487	77	9.05355212105688	6	0.41447717624618	16	0.883497978983354	0.905688913273486	0.469132002682249
Xl.85245	0.849	1	0.0968027287507467	1	0.1207638849305	3	0.212852825492738	8	0.453716276603937	0.801586739334007	0.469132002682249
Xl.71254	0.786	22	2.300357974054	16	2.08709492734849	3	0.229913548146736	8	0.490082848392802	1.10218176658426	0.469132002682249
Xl.62686	0.89	39	3.60138781086065	30	3.45601814514589	6	0.406094491782774	16	0.865629480532005	1.04206276113421	0.469132002682249
Xl.19729	1.834	14	0.627370356560183	13	0.726756269344565	3	0.0985343777771726	8	0.210035506454058	0.863247257744313	0.469132002682249
Xl.10303	0.966	46	3.91359603378019	42	4.45776253504325	6	0.374145028661148	16	0.797526125955988	0.877928333556291	0.469132002682249
Xl.16128	0.926	159	14.1117679878964	87	9.63281083436452	3	0.195153400478763	8	0.415988249283739	1.46496886843801	0.469132002682249
Xl.78978	0.78	67	7.05952515324196	48	6.30944851113814	3	0.231682113901711	8	0.493852716457362	1.11888149032038	0.469132002682249
Xl.3244	1.968	394	16.4538077151917	318	16.567111372615	12	0.3673009122832	32	0.782937233408012	0.993160928608799	0.469132002682249
Xl.70585	1.658	51	2.52802252845512	38	2.34986999736297	6	0.217987996192201	16	0.464662387016577	1.07581378173774	0.469132002682249
Xl.22960	0.737	34	3.79146210056859	25	3.47790157075966	3	0.24519952353234	8	0.522666375626516	1.09015796549425	0.469132002682249
Xl.56061	0.737	20	2.23027182386388	21	2.92143731943811	3	0.24519952353234	8	0.522666375626516	0.763415942222863	0.469132002682249
Xl.50693	0.825	704	70.131640925341	462	57.4159814513571	6	0.438089815377781	16	0.933830591119375	1.22146550755658	0.469132002682249
Xl.34098	1.027	232	18.5657642420419	163	16.2727865081569	6	0.351922198331713	16	0.750156024998524	1.14090873328521	0.469132002682249
Xl.15673	3.71	642	14.221860303888	480	13.2651478131745	18	0.292256682765501	48	0.622973238010904	1.07212226385923	0.469132002682249
Xl.73321	0.932	55	4.85000366847223	54	5.94049470871644	3	0.193897048115166	8	0.413310213344144	0.81643093821056	0.469132002682249
Xl.8547	0.548	33	4.94912783103955	30	5.61287618463475	3	0.329766512487837	8	0.702929048972157	0.881745413267406	0.469132002682249
Xl.64310	0.834	10	0.985437850232422	5	0.614679486246971	3	0.216681113721025	8	0.461876641291058	1.60317347866801	0.469132002682249
Xl.85946	0.755	11	1.19740487920957	11	1.49379327333237	21	1.67547594954085	56	3.57143818789032	0.801586739334009	0.46913200268225
Xl.48755	0.9	28	2.55688274206972	22	2.50625315859098	3	0.200791165381483	8	0.42800568759638	1.02020130460692	0.46913200268225
Xl.63224	4.706	178	3.10858945479608	123	2.67977267565605	6	0.0768007007408986	16	0.163708082803545	1.16001983415815	0.46913200268225
Xl.64117	0.889	13	1.20181295525533	9	1.03797170388521	3	0.203275645493065	8	0.433301595991836	1.15784751237134	0.46913200268225
Xl.9489	2.074	42	1.66431615322764	37	1.82910121375208	3	0.0871321354114438	8	0.185730529815208	0.909909271676436	0.46913200268225
Xl.50044	2.583	3	0.0954535617995168	3	0.119080764583037	3	0.0699620785301334	8	0.149130901601526	0.801586739334004	0.46913200268225
Xl.16781	4.089	906	18.2098503640748	666	16.6994391077996	21	0.30936276397734	56	0.659436495929859	1.09044682558049	0.46913200268225
Xl.51353	1.984	79	3.27250797381116	47	2.42885146188596	3	0.091084702037971	8	0.194155805865293	1.34734792356142	0.46913200268225
Xl.51516	0.958	205	17.5866711121333	150	16.0535289623165	3	0.188634706517051	8	0.402093025925618	1.09550187708981	0.46913200268225
Xl.82327	0.796	39	4.02667732621354	32	4.12175028365808	9	0.681075560967341	24	1.45177808606812	0.97693383856332	0.46913200268225
Xl.56104	0.752	209	22.8414534471559	110	14.997525550079	3	0.240308575589541	8	0.512240849516944	1.52301480473461	0.46913200268225
Xl.86318	1.01	98	7.97443627477191	40	4.06053617053445	9	0.536768461910894	24	1.14417362030715	1.96388751136831	0.46913200268225
Xl.25816	2.359	331	11.5317532983493	278	12.0826340182563	6	0.153210723902785	16	0.326583398759425	0.954407232804151	0.46913200268225
Xl.30203	1.247	98	6.4588457397912	90	7.39981431238134	3	0.144917440932907	8	0.308905468193057	0.872838893941472	0.46913200268225
Xl.690	1.918	60	2.57097549664392	42	2.2451504738539	44	1.38187871899665	117	2.93723924034794	1.14512391333429	0.47046856109445
Xl.70466	0.702	954	111.688009887112	727	106.179839527718	26	2.23101294868314	69	4.73275519938305	1.05187585876843	0.471398340859457
Xl.16399	2.51	260	8.51324077467722	212	8.65978092464976	37	0.887960930571497	98	1.8799851417331	0.983078076541703	0.472323376850156
Xl.19467	1.95	393	16.5635425983528	317	16.6674598169233	76	2.34771208753734	201	4.96321980039649	0.993765263590737	0.473021986120742
Xl.7914	1.994	200	8.24328151548485	176	9.04966035198349	11	0.332302329869054	29	0.70028513329147	0.91089402197046	0.47452432455216
Xl.54846	0.895	49	4.49954225559756	46	5.26962319785001	38	2.55756344731721	100	5.37995976028969	0.853864135377527	0.475387096051346
Xl.2726	2.787	161	4.74771015077532	109	4.00990695204644	57	1.23198023969263	150	2.59153067032254	1.18399509204381	0.475387096051346
Xl.65326	2.41	1336	45.5601038687705	1003	42.670590838553	8	0.199958007018904	21	0.419569890849149	1.06771673354958	0.476578542407363
Xl.34957	2.305	304	10.8392178219752	176	7.82864327195448	8	0.209066723173778	21	0.438682619065704	1.38455891339511	0.476578542407364
Xl.71030	0.905	313	28.4243831271129	221	25.0373557631214	16	1.06496971694046	42	2.23461533026839	1.13527895661332	0.476578542407364
Xl.11777	0.432	6	1.14146550985256	5	1.18667289706012	8	1.11550647434157	21	2.3406561040427	0.961904087200814	0.476578542407364
Xl.64507	0.772	46	4.89706446713946	27	3.58584266096096	8	0.624221239527926	21	1.30979719811716	1.36566629664312	0.476578542407364
Xl.12167	0.649	16	2.0261452501543	12	1.89575109348527	13	1.20660330506592	34	2.52252966880763	1.068782319112	0.478330669401509
Xl.71656	0.908	4	0.362050734402573	3	0.33875067722245	13	0.862429014303725	34	1.80299752759488	1.06878231911201	0.478330669401509
Xl.49002	1.419	9	0.52126120534493	4	0.289016316577857	5	0.212252817527994	13	0.441126369351449	1.80357016350151	0.481161028392049
Xl.49175	2.235	53	1.94891829333215	37	1.69734045517754	5	0.134759171396968	13	0.280070835843269	1.14821884282979	0.481161028392049
Xl.34471	1.645	88	4.39655043794881	59	3.67731535565574	5	0.183092248068221	13	0.380521773926873	1.19558700104055	0.481161028392049
Xl.11348	1.101	3	0.223938737627749	2	0.186246209456848	5	0.273557446023818	13	0.568536165403911	1.20238010900101	0.481161028392049
Xl.13548	2.559	241	7.74001935402952	170	6.81119637046468	15	0.353091146626288	39	0.73383155698676	1.1363670834088	0.481161028392049
Xl.13897	0.913	37	3.33062882611961	25	2.80746271374575	5	0.329886909170015	13	0.68560604393177	1.18634837421433	0.481161028392049
Xl.80950	0.956	52	4.47034191306273	30	3.21742275018812	5	0.315048899657138	13	0.654768115177517	1.38941701484561	0.48116102839205
Xl.25117	0.858	9	0.862085839608923	6	0.716982785356607	5	0.351033505911683	13	0.729555149312012	1.20238010900101	0.48116102839205
Xl.9914	0.583	47	6.62559054089373	29	5.10004735998945	15	1.54984604496856	39	3.22105481017001	1.29912333616201	0.48116102839205
Xl.46926	1.384	65	3.85986892059968	45	3.33365912122093	10	0.435240965422289	26	0.904564043511136	1.15784751237134	0.48116102839205
Xl.76004	0.735	37	4.13723009285334	27	3.76635446838348	5	0.409777888533638	13	0.851643970217287	1.09847071686512	0.48116102839205
Xl.63915	1.116	58	4.27129029493214	68	6.24725860645846	5	0.269880598631025	13	0.560894550277514	0.683706336490769	0.48116102839205
Xl.57609	0.302	34	9.25267406661939	17	5.77147401060236	5	0.997307112821934	13	2.07270966261492	1.60317347866801	0.48116102839205
Xl.66667	4.047	118	2.39631602957927	83	2.10275974287066	15	0.223266677592457	39	0.46401654418807	1.13960524387244	0.48116102839205
Xl.12941	1.418	14	0.811422590924807	7	0.506135238464008	5	0.21240250216659	13	0.441437459879906	1.60317347866801	0.48116102839205
Xl.76572	0.881	85	7.92936313314147	68	7.91366697481004	5	0.341869180558711	13	0.710508874131335	1.00198342416751	0.48116102839205
Xl.21507	1.04	6	0.474147211784907	4	0.394340531946134	5	0.289602642377139	13	0.60188299818241	1.20238010900101	0.48116102839205
Xl.73904	1.561	527	27.7461673964416	420	27.5861538043035	35	1.35061322005482	91	2.80698797358613	1.00580050387862	0.48116102839205
Xl.72862	0.65	79	9.98870126160205	50	7.88681063892268	5	0.463364227803422	13	0.963012797091855	1.26650704814773	0.48116102839205
Xl.69348	0.634	8	1.03704122030768	6	0.970301624346954	5	0.475057962259029	13	0.987315959163574	1.068782319112	0.481161028392051
Xl.27810	0.861	46	4.39086384277777	55	6.54944205206703	35	2.44867274855467	91	5.08909201715208	0.670418000170258	0.481161028392051
Xl.10540	0.931	25	2.20691505664296	13	1.43165520728027	5	0.323508859368662	13	0.672350502803121	1.5415129602577	0.481161028392051
Xl.1445	0.734	107	11.9807224630846	68	9.49855668229924	5	0.410336169035728	13	0.852804248105866	1.26132031042263	0.481161028392051
Xl.86529	0.912	2	0.180231396292509	1	0.11242164287938	5	0.330248627272176	13	0.686357804944853	1.60317347866802	0.481161028392051
Xl.54404	0.912	50	4.50578490731272	40	4.49686571517521	5	0.330248627272176	13	0.686357804944853	1.00198342416751	0.481161028392051
Xl.14813	0.876	478	44.8455216747552	376	44.0076831085092	5	0.343820488666923	13	0.714564290079573	1.01903846117461	0.481161028392051
Xl.9116	0.605	4	0.543375317086836	4	0.677874633428065	10	0.995658671313138	26	2.06928369623043	0.801586739334004	0.481161028392051
Xl.55818	0.477	91	15.678997946654	69	14.8311722077854	5	0.631418759061267	13	1.31228158932852	1.05716511999123	0.481161028392052
Xl.46888	0.876	5	0.469095415007899	6	0.702250262369827	17	1.16898966146754	44	2.41852528950009	0.667988949445004	0.483348123975652
Xl.3786	1.084	202	15.3150132613428	133	12.5796084821931	12	0.66683412857319	31	1.37700169325865	1.2174475289133	0.484265293091353
Xl.54473	1.714	230	11.0283948909908	171	10.2289265171092	19	0.667741915212632	49	1.3765352117124	1.07815760261298	0.485088873521779
Xl.71734	0.878	71	6.64598141955155	65	7.59038153745975	19	1.30354173425336	49	2.68722249757978	0.875579361426374	0.48508887352178
Xl.70889	0.806	151	15.3970384902196	127	16.1552411474706	38	2.83997429944033	98	5.85454429993808	0.953067697948309	0.485088873521781
Xl.52986	1.648	52	2.59323232335435	40	2.48855675499987	7	0.255862528702132	18	0.525917182877834	1.04206276113421	0.48650726204085
Xl.21080	0.925	115	10.2176588341396	107	11.8600579445853	7	0.455850213298501	18	0.936985424197481	0.861518458162716	0.48650726204085
Xl.46815	0.869	26	2.4589452640322	13	1.53379861677553	7	0.485226061336149	18	0.997366533236674	1.603173478668	0.48650726204085
Xl.20659	0.654	42	5.27796896298796	19	2.97865784069404	7	0.644742274160724	18	1.32524696847503	1.77192858168569	0.48650726204085
Xl.51195	0.907	55	4.98368623926805	37	4.18253133111555	7	0.464896854797259	18	0.955580504280783	1.19154785576677	0.486507262040851
Xl.9031	1.703	11	0.530851840166309	6	0.361227968194932	7	0.247599205696485	18	0.508932188715602	1.46957568877901	0.486507262040851
Xl.12653	0.961	191	16.3344783470264	131	13.976314795094	21	1.31632085525842	54	2.70565510109054	1.16872570391447	0.486507262040851
Xl.10556	0.884	65	6.04305269921941	32	3.71144030066949	7	0.476992587444699	18	0.980442892966821	1.6282230642722	0.486507262040851
Xl.2272	2.267	208	7.54062085379438	182	8.23122804221043	21	0.557999268594328	54	1.14694951572475	0.916099130667434	0.486507262040851
Xl.11162	0.887	185	17.1412858976731	149	17.2229449916496	7	0.475379309245901	18	0.977126851615186	0.995258703199941	0.486507262040851
Xl.54753	0.871	21	1.98151073581752	18	2.11884464926281	7	0.48411187979462	18	0.995076368981251	0.935184529223003	0.486507262040851
Xl.76104	0.944	55	4.78835107946623	33	3.58415441112058	14	0.893350523943038	36	1.83625321479379	1.33597789889001	0.486507262040851
Xl.43241	0.755	21	2.28595476940008	31	4.2097810430276	14	1.11698396636057	36	2.29592454935807	0.543010371806906	0.486507262040851
Xl.2074	4.978	1128	18.6229937421023	855	17.6098634495029	67	0.810747775043753	172	1.66370230112293	1.05753197891083	0.487315413638926
Xl.12755	0.925	22	1.95468255957454	20	2.21683326067016	30	1.95364377127929	77	4.00821542573367	0.881745413267405	0.487409872916621
Xl.48301	2.058	938	37.4587048947532	699	34.8238329814822	23	0.673206531162406	59	1.3804119297478	1.07566289198182	0.48768524572618
Xl.85553	0.636	13	1.6798926371415	12	1.93450072275462	32	3.03081004349408	82	6.20810136490033	0.868385634278506	0.488202409295348
Xl.73271	0.923	32	2.84933535720508	28	3.11029151957514	32	2.08840215348021	82	4.27773831860954	0.916099130667435	0.488202409295348
Xl.35337	0.892	86	7.92371573655496	57	6.55171152852209	32	2.16098115208771	82	4.42640411219351	1.20941157162674	0.488202409295349
Xl.71452	0.555	18	2.66547621760164	9	1.66262494550262	59	6.40361013919323	151	13.1004443568351	1.60317347866801	0.488808620896296
Xl.3013	0.626	28	3.6760295013782	19	3.11188854283371	18	1.73206436591055	46	3.53822593180714	1.1812857211238	0.489529046277127
Xl.12435	0.586	57	7.99415435569093	42	7.34846178984946	9	0.925147007730381	23	1.88987153012907	1.08786771766758	0.489529046277128
Xl.50135	0.755	35	3.80992461566681	19	2.58018838121046	9	0.718061121231793	23	1.4668406843121	1.47660715140475	0.489529046277129
Xl.79196	2.721	284	8.57798116334621	248	9.34475468573565	18	0.39848301839765	46	0.814013022165111	0.917946104721199	0.489529046277129
Xl.63430	0.928	95	8.41338802520633	65	7.18141701496731	9	0.58419843376078	23	1.19338870329271	1.17154984979585	0.489529046277129
[truncated: 29 more rows]
