# Supplementary material for: Combining Different mRNA Capture Methods to Analyze the Transcriptome: Analysis of the Xenopus laevis Transcriptome
Source: PLoS One. 2013 Oct 15;8(10):e77700. doi: 10.1371/journal.pone.0077700 (PMC3797054; doi:10.1371/journal.pone.0077700)
Supplement: Table S3 — mRNAs with high and low M:IF ratios in dT RNA-seq libraries. (TXT) [file pone.0077700.s006.txt]

Gene.Name	Length.kb.	CAPmitotic.raw.count.	CAPmitotic.rpkm.	CAPinterphase.raw.count.	CAPinterphase.rpkm.	dTmitotic.raw.count.	dTmitotic.rpkm.	dTinterphase.raw.count.	dTinterphase.rpkm.	capMdivIF	MdivIF
Xl.367	1.444	4	0.227660711106327	3	0.213009428613563	1	0.0417156160764853	0	0	1.06878231911201	Inf
Xl.12561	1.231	3	0.200289642671123	3	0.249866462159207	3	0.146801014494991	0	0	0.801586739334008	Inf
Xl.57247	0.372	9	1.98835927522703	6	1.65368610170959	1	0.161928359178615	0	0	1.20238010900101	Inf
Xl.6500	0.213	1	0.385847496288188	1	0.481354639934248	5	1.41402229141889	0	0	0.801586739334005	Inf
Xl.57321	0.547	76	11.4188286470076	64	11.9960264197142	4	0.440492501750968	0	0	0.951884252959127	Inf
Xl.55378	0.417	2	0.394175140092969	2	0.491743588997577	5	0.722270379070082	0	0	0.801586739334005	Inf
Xl.2555	0.553	176	26.1566924789359	129	23.9171454637854	1	0.108928299483625	0	0	1.09363772188205	Inf
Xl.9855	0.47	87	15.2130637313115	63	13.743187049527	1	0.128164573647755	0	0	1.10695311622315	Inf
Xl.70914	0.616	48	6.40406623709485	45	7.4899094541717	2	0.195575810436509	0	0	0.855025855289604	Inf
Xl.70974	0.308	1	0.266836093212286	1	0.332884864629853	2	0.391151620873018	0	0	0.801586739334006	Inf
Xl.55190	0.316	7	1.8205652435623	11	3.56903139672767	1	0.190624524096344	0	0	0.510100652303456	Inf
Xl.55181	0.348	5	1.18082638950264	3	0.883866709534438	1	0.173095832225416	0	0	1.33597789889	Inf
Xl.55101	0.371	31	6.86725341776524	18	4.97443042994045	1	0.162364823758611	0	0	1.38051049551967	Inf
Xl.57849	0.436	2	0.376997783070569	2	0.470314395899059	3	0.41447717624618	0	0	0.801586739334005	Inf
Xl.54985	0.526	7	1.09372360639865	4	0.779684701946728	2	0.229039352146178	0	0	1.40277679383451	Inf
Xl.8517	0.433	4	0.759219553897311	2	0.4735729252009	1	0.139116280864769	0	0	1.60317347866801	Inf
Xl.8669	0.411	5	0.999823804250413	4	0.997844655046178	4	0.586251577756154	0	0	1.00198342416751	Inf
Xl.11930	0.406	3	0.607282143172788	2	0.505066691162536	1	0.148367856193214	0	0	1.20238010900101	Inf
Xl.17265	0.542	4	0.60653517866704	2	0.378334089690018	1	0.111139021428865	0	0	1.60317347866801	Inf
Xl.17330	0.525	35	5.47903444729226	24	4.68701889398833	5	0.573689043947094	0	0	1.16898066152876	Inf
Xl.12176	0.604	1	0.136068736273815	1	0.169749235605952	5	0.498653556410967	0	0	0.801586739334006	Inf
Xl.17324	0.587	6	0.840056388852306	4	0.698661249103883	4	0.410475976929777	0	0	1.20238010900101	Inf
Xl.72145	0.631	6	0.781478764273065	3	0.487457392896964	3	0.28638993477549	0	0	1.60317347866801	Inf
Xl.12699	0.583	41	5.77977047184347	33	5.80350216826386	1	0.103323069664571	0	0	0.995910797354369	Inf
Xl.72490	0.737	4	0.446054364772776	2	0.278232125660773	2	0.16346634902156	0	0	1.60317347866801	Inf
Xl.70330	0.701	144	16.8826168418706	95	13.894737716219	2	0.171861197188145	0	0	1.21503674172733	Inf
Xl.79573	0.456	12	2.1627767555101	6	1.34905971455256	1	0.13209945090887	0	0	1.60317347866801	Inf
Xl.75526	0.591	21	2.92029754804918	20	3.46966288683569	1	0.101924449432225	0	0	0.841666076300707	Inf
Xl.86290	0.907	16	1.44979963324161	17	1.92170358456661	1	0.0664138363996084	0	0	0.754434578196707	Inf
Xl.58355	0.555	6	0.888492072533881	8	1.47788884044677	5	0.542678825355359	0	0	0.601190054500504	Inf
Xl.13877	0.6	1	0.136975861182307	1	0.170880897176658	1	0.100395582690741	0	0	0.801586739334007	Inf
Xl.15875	0.734	8	0.895754950510997	8	1.11747725674109	1	0.0820672338071455	0	0	0.801586739334003	Inf
Xl.13608	0.585	6	0.842928376506502	4	0.701049834570905	2	0.205939656801521	0	0	1.20238010900101	Inf
Xl.13620	0.565	1	0.145461091521034	1	0.181466439479637	1	0.106614778078663	0	0	0.801586739334006	Inf
Xl.75548	0.593	16	2.21748443060732	10	1.72898040988187	2	0.203161381498971	0	0	1.2825387829344	Inf
Xl.33900	0.545	38	5.73036630267264	37	6.96065305930607	2	0.221054493997963	0	0	0.823251245802491	Inf
Xl.23041	0.43	6	1.14677465175885	9	2.14594615059059	2	0.280173719136953	0	0	0.534391159556005	Inf
Xl.64213	0.357	33	7.59698053616154	18	5.16950613307537	4	0.674928286996581	0	0	1.46957568877901	Inf
Xl.73046	0.734	61	6.83013149764635	60	8.38107942555816	3	0.246201701421437	0	0	0.814946518322904	Inf
Xl.73039	0.635	15	1.94139015848938	9	1.4531603854393	1	0.0948619678967635	0	0	1.33597789889	Inf
Xl.79819	0.602	17	2.3208534618929	11	1.87344505210289	3	0.300186127646735	0	0	1.23881586987983	Inf
Xl.70902	0.681	7	0.844785046939336	9	1.3550027088898	1	0.0884542578773052	0	0	0.623456352815337	Inf
Xl.16304	0.644	5	0.638086309855466	6	0.95523482893784	1	0.093536257165287	0	0	0.667988949445004	Inf
Xl.17608	0.39	1	0.210732094126626	1	0.262893687964089	1	0.154454742601141	0	0	0.801586739334007	Inf
Xl.18164	0.509	9	1.45318202433095	7	1.41001919084865	1	0.118344498260206	0	0	1.03061152200086	Inf
Xl.54898	0.497	15	2.48044819042406	16	3.3007175309777	6	0.727211464158288	0	0	0.751487568125628	Inf
Xl.18265	0.325	1	0.252878512951951	1	0.315472425556907	1	0.185345691121369	0	0	0.801586739334006	Inf
Xl.19042	0.451	4	0.728918108287219	4	0.909344020452282	1	0.133563968102982	0	0	0.801586739334004	Inf
Xl.65489	0.547	55	8.26362599454501	43	8.05983025074548	1	0.110123125437742	0	0	1.02528536426442	Inf
Xl.85578	0.46	1	0.17866416675953	1	0.222888126752163	1	0.130950760031402	0	0	0.801586739334002	Inf
Xl.19865	0.625	21	2.7614333614353	10	1.64045661289592	1	0.0963797593831117	0	0	1.68333215260141	Inf
Xl.21461	0.153	19	10.2060445586817	24	16.0829079695678	2	0.787416334829344	0	0	0.634589501972756	Inf
Xl.34357	0.221	2	0.74376033221162	1	0.463930037583687	2	0.545134385651084	0	0	1.60317347866801	Inf
Xl.73876	0.902	88	8.01809919115941	68	7.7294241738444	1	0.0667819840514909	0	0	1.03734754502048	Inf
Xl.73878	0.926	155	13.7567549567543	103	11.4043622521787	5	0.325255667464605	0	0	1.20627130676476	Inf
Xl.61839	0.872	68	6.40896231219967	61	7.17229453746064	2	0.138159058748727	0	0	0.893572102864137	Inf
Xl.51902	0.887	21	1.94576758838451	21	2.42739493170901	4	0.271645319569086	0	0	0.801586739334003	Inf
Xl.51148	0.961	17	1.45385409371439	9	0.960204833250731	1	0.0626819454884962	0	0	1.51410828540868	Inf
Xl.86469	0.982	48	4.01721466603914	38	3.96749944564949	1	0.0613414965523878	0	0	1.01253061810611	Inf
Xl.79038	1.07	113	8.67940503566391	83	7.9531482985024	11	0.619262472671863	0	0	1.09131688608123	Inf
Xl.71907	0.951	87	7.51854884723071	40	4.31245166376424	1	0.0633410616345371	0	0	1.74345115805146	Inf
Xl.51191	0.945	30	2.60906402252013	20	2.16991615462423	1	0.0637432271052326	0	0	1.20238010900101	Inf
Xl.73958	0.758	6	0.650544987145519	6	0.81157154331922	3	0.238406396890943	0	0	0.801586739334004	Inf
Xl.21735	0.556	2	0.295631355069726	1	0.184403845874091	1	0.108340556860512	0	0	1.60317347866801	Inf
Xl.21737	0.602	46	6.27995642629844	27	4.59845603697983	1	0.100062042548912	0	0	1.36566629664312	Inf
Xl.72418	0.885	16	1.48583985011316	7	0.810960189990919	4	0.272259207296926	0	0	1.83219826133487	Inf
Xl.57327	0.934	4	0.35197223430143	2	0.219547191233394	2	0.128987900673329	0	0	1.603173478668	Inf
Xl.12378	1.575	2	0.104362560900805	1	0.0650974846387268	2	0.0764918725262791	0	0	1.60317347866801	Inf
Xl.17571	1.627	11	0.555648852982928	10	0.630169258180669	1	0.0370235707525783	0	0	0.881745413267405	Inf
Xl.22741	2.854	17	0.489542320973906	15	0.538867580444962	3	0.0633188678498018	0	0	0.908464971245206	Inf
Xl.65836	0.913	28	2.52047586841484	24	2.69516420519592	2	0.131954763668006	0	0	0.935184529223005	Inf
Xl.66478	0.869	3	0.283724453542177	4	0.471938035930931	3	0.207954026286921	0	0	0.601190054500504	Inf
Xl.22655	0.956	5	0.429840568563724	5	0.536237125031353	5	0.315048899657138	0	0	0.801586739334006	Inf
Xl.86179	0.926	60	5.32519546713071	46	5.09321032621572	1	0.065051133492921	0	0	1.04554792087044	Inf
Xl.72462	0.915	3	0.26946071052257	3	0.336159141986868	2	0.131666337955071	0	0	0.801586739334004	Inf
Xl.52204	0.843	8	0.779933729151924	9	1.0946107292455	1	0.0714559307407412	0	0	0.712521546074668	Inf
Xl.25128	0.898	1	0.0915206199436347	1	0.114174318826275	8	0.536635631309085	0	0	0.801586739334003	Inf
Xl.52898	0.839	113	11.0690862790946	114	13.9311720701828	3	0.215389807918158	0	0	0.794555276708269	Inf
Xl.8351	4.215	12	0.233980118745577	6	0.145948097232733	1	0.0142911861481482	0	0	1.60317347866801	Inf
Xl.86243	4.157	16	0.316326261089763	10	0.24664069835457	4	0.0579623282313638	0	0	1.28253878293441	Inf
Xl.52516	0.848	8	0.775335063296075	5	0.604531475860818	1	0.0710346103943925	0	0	1.28253878293441	Inf
Xl.84752	0.897	83	7.60467991848257	53	6.05798498352032	2	0.134308471827079	0	0	1.25531508235325	Inf
Xl.28627	1.379	70	4.17185364007025	58	4.31229530221008	1	0.0436819068995249	0	0	0.967432271610005	Inf
Xl.83351	1.188	7	0.484258095088963	5	0.431517417112773	4	0.202819358971195	0	0	1.12222143506761	Inf
Xl.24667	1	2	0.164371033418768	1	0.102528538305995	1	0.0602373496144448	0	0	1.60317347866801	Inf
Xl.51730	1.238	13	0.863014311164775	8	0.66254305852016	1	0.048656986764495	0	0	1.30257845141776	Inf
Xl.2125	0.771	33	3.51766803036274	19	2.52664361584163	3	0.234386574375272	0	0	1.39222959989591	Inf
Xl.81307	0.863	4	0.380929393786252	3	0.356414385768232	2	0.139599883231622	0	0	1.06878231911201	Inf
Xl.20044	0.816	2	0.20143508997398	1	0.125647718512249	1	0.073820281390251	0	0	1.603173478668	Inf
Xl.72135	0.86	27	2.5802429664574	22	2.62282307294405	2	0.140086859568476	0	0	0.983765543728096	Inf
Xl.29208	0.67	4	0.490659801250053	4	0.6121106764537	2	0.179812983923716	0	0	0.801586739334004	Inf
Xl.72623	0.739	17	1.89060051970166	8	1.10991651752092	1	0.0815119751210349	0	0	1.70337182108476	Inf
Xl.3273	0.896	7	0.642074349292062	5	0.57214586108256	2	0.1344583696751	0	0	1.12222143506761	Inf
Xl.17588	0.851	2	0.193150450550844	3	0.361440205544047	1	0.0707841946115685	0	0	0.534391159556005	Inf
Xl.54839	1.264	3	0.195060561810247	2	0.162228699851258	1	0.0476561310240861	0	0	1.20238010900101	Inf
Xl.77279	0.875	87	8.17158851853303	82	9.60838873267608	3	0.206528055820954	0	0	0.850463979537298	Inf
Xl.72647	0.84	2	0.195679801689009	1	0.122057783697613	4	0.286844521973547	0	0	1.603173478668	Inf
Xl.56130	0.851	7	0.676026576927953	10	1.20480068514682	1	0.0707841946115685	0	0	0.561110717533806	Inf
Xl.66937	0.837	3	0.294571744478079	3	0.36748580037991	1	0.07196815963494	0	0	0.801586739334005	Inf
Xl.12885	1.065	10	0.771694992576375	6	0.577625567921097	3	0.169682674970267	0	0	1.33597789889001	Inf
Xl.81449	1.071	4	0.30694870853178	6	0.574389570341708	1	0.0562440239163817	0	0	0.534391159556004	Inf
Xl.77516	1.389	13	0.769194900807769	9	0.664331781680312	1	0.043367422328614	0	0	1.15784751237134	Inf
Xl.81461	0.903	7	0.637097028754914	4	0.45416849747949	1	0.0667080283659411	0	0	1.40277679383451	Inf
Xl.16551	0.942	3	0.261737314361095	4	0.435365343125243	3	0.191838693039633	0	0	0.601190054500503	Inf
Xl.1453	1.061	1	0.0774604304518228	1	0.0966338721074409	2	0.113548255635146	0	0	0.801586739334005	Inf
Xl.67023	0.919	3	0.268287867386455	3	0.334695990117502	3	0.196639879046066	0	0	0.801586739334006	Inf
Xl.29723	0.172	6	2.86693662939712	4	2.38438461176732	2	0.700434297842382	0	0	1.20238010900101	Inf
Xl.29789	1.941	4	0.169367370859112	4	0.21129013561256	10	0.310341832119757	0	0	0.801586739334006	Inf
Xl.15599	3.63	46	1.04146935774977	43	1.21452538489195	2	0.0331886223771046	0	0	0.85751139556661	Inf
Xl.71937	0.919	63	5.63404521511555	45	5.02043985176253	1	0.0655466263486886	0	0	1.12222143506761	Inf
Xl.51304	0.958	62	5.31889565342569	43	4.60201163586407	1	0.0628782355056835	0	0	1.15577622880717	Inf
Xl.32010	0.325	1	0.252878512951951	1	0.315472425556907	1	0.185345691121369	0	0	0.801586739334006	Inf
Xl.81651	0.625	5	0.657484133675072	4	0.656182645158367	3	0.289139278149335	0	0	1.00198342416751	Inf
Xl.85311	0.706	2	0.232820160649813	1	0.145224558507075	1	0.0853220249496386	0	0	1.60317347866801	Inf
Xl.67573	0.29	45	12.7529250066285	44	15.5560540878061	4	0.830859994681998	0	0	0.819804619773411	Inf
Xl.74351	0.663	1	0.123960055368603	1	0.154643345861229	2	0.181711461883695	0	0	0.801586739334003	Inf
Xl.74387	0.63	2	0.260906402252013	1	0.162743711596817	1	0.0956148406578489	0	0	1.60317347866801	Inf
Xl.32419	0.621	65	8.60234876990331	54	8.9155250700865	3	0.291001688958671	0	0	0.964872926976117	Inf
Xl.32448	0.726	2	0.226406382119515	1	0.14122388196418	4	0.331886223771046	0	0	1.60317347866801	Inf
Xl.72681	0.735	31	3.46632791563388	17	2.37140836898219	4	0.327822310826911	0	0	1.46171699525613	Inf
Xl.72517	0.762	30	3.23565026414897	41	5.5166273891677	1	0.0790516399139696	0	0	0.586526882439515	Inf
Xl.34027	0.807	91	9.26751179746461	68	8.63933160447044	3	0.223930667711691	0	0	1.07271166587345	Inf
Xl.72467	0.738	2	0.222724977532206	1	0.13892755868021	2	0.163244849903645	0	0	1.60317347866801	Inf
Xl.57814	0.75	12	1.31496826735014	6	0.820228306447958	1	0.0803164661525931	0	0	1.60317347866801	Inf
Xl.32756	0.625	80	10.5197461388011	91	14.9281551773528	7	0.674658315681782	0	0	0.704691638974948	Inf
Xl.72788	0.721	5	0.569941169967989	5	0.71101621571425	2	0.16709389629527	0	0	0.801586739334005	Inf
Xl.29883	4.83	17	0.289265793801144	16	0.33963905028901	1	0.0124715009553716	0	0	0.851685910542378	Inf
Xl.34286	0.239	19	6.5335766421686	10	4.28989700025083	1	0.252039119725711	0	0	1.52301480473461	Inf
Xl.14246	3.291	9	0.224755287263584	4	0.124616880347608	3	0.0549109841517273	0	0	1.80357016350151	Inf
Xl.34503	1.827	2	0.0899677249144871	1	0.0561185212402818	3	0.0989119041288092	0	0	1.60317347866801	Inf
Xl.25542	0.859	8	0.765406441996591	8	0.954864151860254	1	0.0701249704475493	0	0	0.801586739334005	Inf
Xl.10332	0.974	7	0.590655664235819	6	0.631592638435286	3	0.185535984438742	0	0	0.935184529223006	Inf
Xl.55551	0.877	3	0.281136317135863	3	0.350724760453802	1	0.0686856894121378	0	0	0.801586739334005	Inf
Xl.3188	0.78	13	1.36975861182307	9	1.1830215958384	2	0.154454742601141	0	0	1.15784751237134	Inf
Xl.17164	0.48	3	0.51365947943365	3	0.640803364412467	1	0.125494478363427	0	0	0.801586739334006	Inf
Xl.3958	0.849	48	4.64653098003584	27	3.26062489312351	1	0.0709509418309126	0	0	1.42504309214934	Inf
Xl.14383	0.71	4	0.463016995545825	3	0.433219175940823	2	0.169682674970267	0	0	1.06878231911201	Inf
Xl.19918	0.696	36	4.25097500220952	24	3.53546683813775	1	0.0865479161127081	0	0	1.20238010900101	Inf
Xl.9837	0.526	1	0.156246229485521	1	0.194921175486682	3	0.343559028219267	0	0	0.801586739334006	Inf
Xl.9115	0.931	4	0.353106409062874	4	0.440509294547776	1	0.0647017718737324	0	0	0.801586739334004	Inf
Xl.35372	0.889	6	0.554682902425539	5	0.576650946602895	1	0.0677585484976882	0	0	0.961904087200807	Inf
Xl.68336	0.883	16	1.48920528578725	11	1.27725245907808	9	0.613970720872031	0	0	1.16594434812219	Inf
Xl.40998	0.873	33	3.10666901650592	24	2.81865397404797	3	0.207001201424209	0	0	1.10218176658425	Inf
Xl.46938	0.901	26	2.37161313478799	23	2.61726568372684	5	0.334280519503023	0	0	0.906141531421046	Inf
Xl.54503	0.726	35	3.96211168709151	28	3.95426869499704	1	0.0829715559427615	0	0	1.00198342416751	Inf
Xl.74640	0.732	2	0.224550592102142	2	0.28013261832239	1	0.0822914612219192	0	0	0.801586739334005	Inf
Xl.81894	0.825	4	0.398475232530347	4	0.497108064513914	5	0.365074846148151	0	0	0.801586739334006	Inf
Xl.2492	0.833	59	5.82106300822768	28	3.44633742205024	4	0.289254980141392	0	0	1.68905777216809	Inf
Xl.38262	0.543	12	1.81625451291456	15	2.83228006370151	2	0.221868691029263	0	0	0.641269391467204	Inf
Xl.40347	0.363	2	0.45281276423903	2	0.564895527856721	2	0.331886223771046	0	0	0.801586739334004	Inf
Xl.41765	0.273	11	3.31150433627554	8	3.00449929101816	2	0.441299264574687	0	0	1.10218176658426	Inf
Xl.48258	0.747	3	0.330062316101944	2	0.274507465344029	2	0.161278044483119	0	0	1.20238010900101	Inf
Xl.4637	0.762	16	1.72568014087945	12	1.61462265048811	2	0.158103279827939	0	0	1.068782319112	Inf
Xl.47038	0.861	26	2.48179260678744	16	1.90529223332859	3	0.2098862355904	0	0	1.30257845141776	Inf
Xl.48481	0.633	23	2.98620360871379	16	2.59155863016732	3	0.285485069262772	0	0	1.15228093779263	Inf
Xl.15554	0.945	15	1.30453201126006	7	0.75947065411848	2	0.127486454210465	0	0	1.71768587000143	Inf
Xl.39668	0.9	69	6.3008896143861	36	4.10114153223979	1	0.0669303884604942	0	0	1.53637458372351	Inf
Xl.12483	2.499	5	0.164436808142025	3	0.123083479358937	1	0.0241045816784493	0	0	1.33597789889001	Inf
Xl.514	2.265	26	0.94340990483178	21	0.950595719393329	2	0.0531897126838365	0	0	0.99244072488972	Inf
Xl.19790	2.112	2	0.0778271938535833	1	0.0485457094251869	1	0.0285214723553243	0	0	1.60317347866801	Inf
Xl.75494	1.503	13	0.710852772602789	19	1.29610261331597	1	0.0400780769224516	0	0	0.548454084807476	Inf
Xl.47571	2.403	12	0.410414565340245	10	0.426668906808135	1	0.0250675612211589	0	0	0.961904087200806	Inf
Xl.47340	4.7	10	0.174862801509328	9	0.196331243564671	3	0.0384493720943265	0	0	0.89065193259334	Inf
Xl.60996	0.819	56	5.61952251004335	42	5.25787375928178	2	0.147099754858229	0	0	1.06878231911201	Inf
Xl.59499	1.367	12	0.721452963067014	7	0.525018118611531	2	0.0881307236495169	0	0	1.37414869600115	Inf
Xl.57235	0.953	6	0.517432424193393	7	0.753095244640046	1	0.0632081318094909	0	0	0.687074348000575	Inf
Xl.41202	1.802	8	0.364863559198153	4	0.227588320324073	2	0.0668561039006047	0	0	1.60317347866801	Inf
Xl.48720	2.597	2	0.063292658228251	3	0.118438819760487	2	0.0463899496453175	0	0	0.534391159556002	Inf
Xl.80525	0.747	6	0.660124632203887	5	0.686268663360072	2	0.161278044483119	0	0	0.961904087200806	Inf
Xl.21554	2.193	11	0.412239253900239	7	0.327268476124926	1	0.0274680116800934	0	0	1.25963630466772	Inf
Xl.48882	2.265	1	0.0362849963396839	1	0.0452664628282538	2	0.0531897126838365	0	0	0.801586739334005	Inf
Xl.54870	3.088	4	0.106457923198684	2	0.0664044937214992	5	0.0975345686762384	0	0	1.60317347866801	Inf
Xl.48116	1.16	5	0.354247916850793	5	0.441933354767219	1	0.0519287496676248	0	0	0.801586739334005	Inf
Xl.12532	1.449	11	0.6239066140809	13	0.919855761199401	4	0.166286679404955	0	0	0.678265702513389	Inf
Xl.49497	1.292	1	0.0636110810444148	1	0.0793564537972096	1	0.0466233356148954	0	0	0.801586739334004	Inf
Xl.86689	1.947	40	1.68845437512859	24	1.26383406232351	3	0.0928156388512247	0	0	1.33597789889001	Inf
Xl.49840	3.97	5	0.103508207442549	5	0.129129141443318	3	0.0455194077691019	0	0	0.801586739334006	Inf
Xl.16545	1.51	37	2.01381729685246	20	1.35799388484761	1	0.0398922845128774	0	0	1.48293546776792	Inf
Xl.9808	1.508	4	0.217998718062026	5	0.339948734436322	1	0.0399451920520191	0	0	0.641269391467203	Inf
Xl.50107	2.196	7	0.261975690785832	4	0.186755078881593	1	0.0274304870739731	0	0	1.40277679383451	Inf
Xl.50217	0.615	37	4.94449450121497	38	6.33509667581756	1	0.0979469099421867	0	0	0.780492351456795	Inf
Xl.50265	0.814	8	0.807720065939892	5	0.629782176326749	1	0.0740016580030035	0	0	1.28253878293441	Inf
Xl.50276	0.752	4	0.437157003773319	4	0.545364565457419	1	0.0801028585298468	0	0	0.801586739334005	Inf
Xl.72852	0.817	37	3.72198790483134	44	5.52173278514537	1	0.0737299260886718	0	0	0.67406157625814	Inf
Xl.50320	0.725	7	0.793515333745776	6	0.84851204115306	3	0.249257998404599	0	0	0.935184529223006	Inf
Xl.13723	2.909	40	1.13008616994684	27	0.951622734362963	1	0.0207072360310914	0	0	1.18753591012445	Inf
Xl.64670	1.68	13	0.635959355489281	7	0.427202242941645	1	0.0358555652466934	0	0	1.48866108733458	Inf
Xl.53774	0.847	26	2.52281397218888	19	2.29993179198808	1	0.071118476522367	0	0	1.09690816961495	Inf
Xl.71914	0.763	35	3.76997783070569	38	5.10627058404692	2	0.157896067141402	0	0	0.738303575702374	Inf
Xl.71001	0.808	173	17.5966514736676	113	14.3387683521998	2	0.149102350530804	0	0	1.22720801685648	Inf
Xl.55929	0.746	2	0.220336505923281	1	0.13743771890884	3	0.242241352336909	0	0	1.60317347866801	Inf
Xl.54146	0.527	2	0.31189949415326	2	0.389102612166963	2	0.22860474236981	0	0	0.801586739334005	Inf
Xl.30012	1.443	19	1.08213778065024	23	1.63420400626326	4	0.166978100109341	0	0	0.662180349884612	Inf
Xl.55465	1.21	1	0.0679219146358545	1	0.0847343291785081	2	0.0995658671313138	0	0	0.801586739334004	Inf
Xl.55455	1.1	8	0.59771284879552	7	0.652454334674512	5	0.273806134611113	0	0	0.916099130667435	Inf
Xl.13821	0.691	143	17.0080012871808	126	18.6955077084737	6	0.523045003888088	0	0	0.909737331148913	Inf
Xl.71431	0.76	48	5.19066421322425	47	6.34058065839705	5	0.396298352726611	0	0	0.818641776341111	Inf
Xl.56003	0.847	47	4.56047141126452	45	5.44720687576123	1	0.071118476522367	0	0	0.837212816637739	Inf
Xl.15089	3.61	10	0.227660711106327	9	0.255611314336275	2	0.0333724928611883	0	0	0.89065193259334	Inf
Xl.9687	2.099	2	0.0783092107759733	1	0.048846373656977	3	0.0860943539034466	0	0	1.60317347866801	Inf
Xl.59673	0.735	28	3.13087682702415	20	2.78989219880258	5	0.409777888533638	0	0	1.12222143506761	Inf
Xl.71901	0.779	14	1.47701827205568	14	1.84261814670594	1	0.0773265078490948	0	0	0.801586739334004	Inf
Xl.6352	0.834	62	6.10971467144101	44	5.40917947897335	1	0.0722270379070082	0	0	1.12950858724337	Inf
Xl.66890	0.803	24	2.45635417313227	17	2.17059172005219	2	0.150030758691021	0	0	1.13165186729507	Inf
Xl.4529	0.86	67	6.40282513898689	28	3.33813845647425	2	0.140086859568476	0	0	1.91808255483494	Inf
Xl.7994	0.749	6	0.658361949607882	9	1.23198510648058	1	0.0804236977495926	0	0	0.534391159556002	Inf
Xl.59666	0.86	17	1.62459742332503	17	2.02672692000222	2	0.140086859568476	0	0	0.801586739334005	Inf
Xl.56200	0.83	2	0.198037389661166	1	0.123528359404813	1	0.0725751200174034	0	0	1.60317347866801	Inf
Xl.15893	0.861	11	1.04998917979468	8	0.952646116664295	2	0.139924157060267	0	0	1.10218176658425	Inf
Xl.9020	0.684	1	0.120154264195006	1	0.149895523839174	2	0.176132601211827	0	0	0.801586739334004	Inf
Xl.68897	0.854	1	0.0962359680437751	1	0.120056836423881	2	0.141071076380433	0	0	0.801586739334008	Inf
Xl.56915	0.903	10	0.910138612507021	8	0.908336994958979	1	0.0667080283659411	0	0	1.00198342416751	Inf
Xl.50321	0.958	1	0.085788639571382	1	0.107023526415443	1	0.0628782355056835	0	0	0.801586739334008	Inf
Xl.16063	0.789	11	1.14580568289382	7	0.909632152271183	1	0.0763464507153927	0	0	1.25963630466772	Inf
Xl.56828	0.849	7	0.677619101255227	5	0.603819424652502	1	0.0709509418309126	0	0	1.12222143506761	Inf
Xl.8675	0.85	29	2.80397645243781	34	4.10114153223979	1	0.070867470134641	0	0	0.68370633649077	Inf
Xl.56782	0.579	33	4.68414862074209	42	7.43730329680791	1	0.104036873254654	0	0	0.629818152333861	Inf
Xl.3289	0.942	1	0.0872457714536985	1	0.108841335781311	7	0.447623617092477	0	0	0.801586739334004	Inf
Xl.56709	0.828	11	1.09183657464157	7	0.866787159591743	6	0.436502533438006	0	0	1.25963630466772	Inf
Xl.79760	0.845	2	0.194521933039962	1	0.121335548291118	3	0.213860412832348	0	0	1.60317347866801	Inf
Xl.59765	0.667	10	1.23216666730711	11	1.69087544432675	1	0.0903108689871736	0	0	0.728715217576371	Inf
Xl.72718	0.897	199	18.2329072744341	138	15.7736212778454	4	0.268616943654158	0	0	1.15591131251787	Inf
Xl.40605	0.935	21	1.84587791539793	22	2.41243619543517	1	0.0644249728496736	0	0	0.765150978455187	Inf
Xl.67817	2.566	4	0.128114601261705	5	0.199782810416981	1	0.0234751947055514	0	0	0.641269391467203	Inf
Xl.19844	2.107	2	0.0780118810720303	1	0.048660910444231	2	0.0571783100279495	0	0	1.60317347866801	Inf
Xl.19414	1.002	15	1.2303221064279	12	1.22788668629934	1	0.0601171153836775	0	0	1.0019834241675	Inf
Xl.4171	0.897	127	11.6360765017745	83	9.48703308739974	1	0.0671542359135394	0	0	1.22652428789661	Inf
Xl.79908	0.96	52	4.45171548842497	29	3.09721626132693	3	0.18824171754514	0	0	1.43732794639201	Inf
Xl.60206	0.97	4	0.338909347255192	2	0.211399048053597	1	0.0621003604272627	0	0	1.60317347866802	Inf
Xl.60180	1.004	6	0.491148506231378	3	0.3063601742211	1	0.0599973601737498	0	0	1.60317347866801	Inf
Xl.68929	1.075	18	1.37612958211062	26	2.47975999623801	1	0.0560347438273905	0	0	0.554944665692775	Inf
Xl.32554	0.754	21	2.28898653965128	23	3.12752835681416	5	0.399451920520191	0	0	0.731883544609311	Inf
Xl.81620	0.714	1	0.115105765699417	1	0.143597392585427	2	0.168732071749145	0	0	0.801586739334002	Inf
Xl.50456	0.845	38	3.69591672775928	27	3.27605980386019	1	0.0712868042774495	0	0	1.12815911461823	Inf
Xl.3567	0.974	41	3.4595546048098	26	2.73690143321957	5	0.309226640731236	0	0	1.26404062741132	Inf
Xl.69233	0.456	7	1.26161977404756	6	1.34905971455256	1	0.13209945090887	0	0	0.935184529223007	Inf
Xl.47724	0.837	8	0.785524651941543	5	0.612476333966516	1	0.07196815963494	0	0	1.28253878293441	Inf
Xl.34847	0.857	3	0.287697258025848	3	0.358909702354708	9	0.632597603885652	0	0	0.801586739334003	Inf
Xl.69176	0.94	56	4.89615844226117	51	5.56271856766567	2	0.128164573647755	0	0	0.880173674562829	Inf
Xl.60998	0.909	34	3.07404572950391	19	2.14306075667096	2	0.132535422694048	0	0	1.43441837565032	Inf
Xl.69253	0.723	3	0.341018741532714	2	0.2836197463513	2	0.166631672515753	0	0	1.20238010900101	Inf
Xl.47918	0.338	2	0.486304832599905	1	0.303338870727795	1	0.178217010693624	0	0	1.60317347866801	Inf
Xl.63514	1.05	5	0.391359603378019	5	0.488231134790451	7	0.401582330762965	0	0	0.801586739334006	Inf
Xl.52424	0.747	16	1.7603323525437	7	0.960776128704101	2	0.161278044483119	0	0	1.83219826133487	Inf
Xl.69404	0.929	113	9.99673131125984	81	8.93951733346133	1	0.0648410652469804	0	0	1.11826298203386	Inf
Xl.69232	0.38	4	0.865110702204042	2	0.539623885821025	1	0.158519341090644	0	0	1.60317347866801	Inf
Xl.67332	0.666	4	0.493606706963267	5	0.769733771066027	2	0.18089294178512	0	0	0.641269391467204	Inf
Xl.69445	0.772	1	0.106457923198684	1	0.132808987442998	2	0.156055309881981	0	0	0.801586739334008	Inf
Xl.81615	0.739	52	5.78301335438155	39	5.41084302291447	5	0.407559875605175	0	0	1.06878231911201	Inf
Xl.56238	1.011	14	1.13807837184112	8	0.811303962856536	1	0.0595819481844163	0	0	1.40277679383451	Inf
Xl.64538	0.672	3	0.366899628166893	3	0.457716688866048	3	0.2689167393502	0	0	0.801586739334006	Inf
Xl.81997	0.875	32	3.00564175394318	31	3.63243964284096	1	0.0688426852736512	0	0	0.827444376086713	Inf
Xl.79456	0.44	1	0.1867852652486	1	0.233019405240897	2	0.273806134611113	0	0	0.801586739334006	Inf
Xl.7967	0.926	70	6.21272804498583	52	5.75754210789603	1	0.065051133492921	0	0	1.07905907218039	Inf
Xl.86775	0.154	15	8.00508279636857	11	7.32346702185677	1	0.391151620873018	0	0	1.09307282636455	Inf
Xl.86776	0.25	4	1.31496826735014	3	1.23034245967194	1	0.240949398457779	0	0	1.068782319112	Inf
Xl.69653	0.658	18	2.24823601940564	10	1.55818447273548	1	0.0915461240341107	0	0	1.44285613080121	Inf
Xl.69690	0.67	2	0.245329900625027	1	0.153027669113425	1	0.0899064919618579	0	0	1.60317347866801	Inf
Xl.20656	0.784	4	0.419313860762163	6	0.784657180913225	1	0.0768333541000572	0	0	0.534391159556003	Inf
Xl.69846	0.752	9	0.983603258489968	6	0.818046848186128	5	0.400514292649234	0	0	1.20238010900101	Inf
Xl.63273	0.696	1	0.118082638950264	1	0.14731111825574	2	0.173095832225416	0	0	0.801586739334001	Inf
Xl.37964	0.735	13	1.4536213839755	9	1.25545148946116	1	0.0819555777067277	0	0	1.15784751237134	Inf
Xl.83519	0.742	28	3.1013402531843	28	3.86900144550924	1	0.0811824118793057	0	0	0.801586739334004	Inf
Xl.85709	0.53	8	1.24053610127372	6	1.16070043365277	4	0.454621506524112	0	0	1.06878231911201	Inf
Xl.63114	0.732	41	4.60328713809391	28	3.92185665651346	10	0.822914612219192	1	0.0657795626428863	1.17375201116765	12.5101867381933
Xl.77791	0.985	112	9.34495215375737	98	10.2008088872969	9	0.550392026934014	1	0.0488838983295358	0.916099130667439	11.259168064374
Xl.51224	0.878	85	7.95645662904059	56	6.53940563227302	9	0.617467137277908	1	0.0548412754608118	1.21669415791769	11.259168064374
Xl.38929	1.124	302	22.0818737066138	252	22.9868253141554	9	0.482327532500003	1	0.0428386475574669	0.9606317272971	11.259168064374
Xl.54509	0.572	22	3.16098141189938	20	3.58491392678303	8	0.84248041418804	1	0.0841794403052321	0.881745413267405	10.0081493905546
Xl.65822	0.914	10	0.899185084347746	12	1.34610772392991	8	0.527241572117679	1	0.0526812252238433	0.667988949445004	10.0081493905546
Xl.72276	0.936	3	0.263415117658282	2	0.219078073303408	7	0.450492999253327	1	0.0514429912976418	1.20238010900101	8.75713071673532
Xl.55323	2.616	454	14.2630827928365	294	11.5227026995269	7	0.161185568540181	1	0.0184062078954865	1.23782442060421	8.75713071673532
Xl.15009	0.767	46	4.92898796431768	37	4.94596599390066	7	0.549754168580331	1	0.0627778876852578	0.996567297550384	8.75713071673532
Xl.8747	1.651	5	0.248896174165306	5	0.310504355863097	7	0.255397605875902	1	0.0291645304994505	0.801586739334007	8.75713071673532
Xl.59465	0.498	3	0.495093474152915	2	0.411761198016043	7	0.846709733536373	1	0.0966880318365317	1.20238010900101	8.75713071673531
Xl.15416	2.107	187	7.29411088023484	117	5.69332652197503	7	0.200124085097823	1	0.0228527004530578	1.28116854919196	8.75713071673529
Xl.57620	1.451	9	0.50976543789418	11	0.777266658418982	7	0.290600583942876	1	0.0331844520017869	0.655843695818731	8.75713071673529
Xl.69936	0.598	3	0.412301923291224	2	0.342904810387942	12	1.20877624644371	2	0.161038929279574	1.20238010900101	7.50611204291601
Xl.47014	1.181	14	0.974256760314459	11	0.954965217075311	6	0.306032258837146	1	0.0407710752367424	1.02020130460692	7.50611204291599
Xl.15722	1.169	44	3.09338129616159	36	3.15742290762687	6	0.309173736258913	1	0.0411895978225772	0.979717125852674	7.50611204291599
Xl.18794	0.75	8	0.876645511566762	6	0.820228306447958	6	0.481898796915559	1	0.064200853139457	1.06878231911201	7.50611204291599
Xl.53232	0.839	236	23.1177377156312	157	19.1859124124448	6	0.430779615836316	1	0.0573905123415885	1.20493293301162	7.50611204291599
Xl.56384	0.867	53	5.02402812640986	38	4.49375369737924	6	0.416867471380241	1	0.0555370701898417	1.11800255749216	7.50611204291598
Xl.29201	0.3	14	3.83532411310458	7	2.39233256047321	6	1.2047469922889	1	0.160502132848643	1.60317347866801	7.50611204291598
Xl.67244	0.89	15	1.38514915802333	9	1.03680544354377	6	0.406094491782774	1	0.0541018425332503	1.33597789889001	7.50611204291598
Xl.13394	0.936	2	0.175610078438855	1	0.109539036651704	6	0.386136856502851	1	0.0514429912976418	1.60317347866801	7.50611204291598
Xl.55845	0.709	9	1.04325761690332	8	1.15688054506059	6	0.509766005199815	1	0.0679134553661393	0.901785081750753	7.50611204291598
Xl.2767	0.894	39	3.58527421886574	34	3.89929564027273	6	0.404277514190905	1	0.0538597761237056	0.91946714217724	7.50611204291598
Xl.10804	0.673	9	1.09906337352817	10	1.5234552497176	6	0.537034320485392	1	0.0715462702148481	0.721428065400609	7.50611204291598
Xl.74347	0.787	31	3.23729481320318	44	5.7322181517964	12	0.918485635798396	2	0.122365031396678	0.564754293621686	7.50611204291597
Xl.50846	0.967	30	2.54970579243177	21	2.22657632308779	59	3.67528813573138	10	0.497938364576968	1.14512391333429	7.38101017553404
Xl.13769	0.933	38	3.34732008033933	31	3.40662881831279	29	1.87232919487556	5	0.258042014226113	0.982590196602977	7.25590830815212
Xl.11918	1.062	41	3.17288717992914	31	2.99282927258553	11	0.623927350055455	2	0.090679171100928	1.06016310686111	6.88060270600632
Xl.86289	1.058	2	0.155360145008287	2	0.193815762393185	11	0.626286243628443	2	0.0910220035058464	0.801586739334003	6.88060270600631
Xl.53914	0.833	296	29.2039771260236	238	29.2938680874271	637	46.0638555875166	126	7.28329006203924	0.996931406902795	6.32459440653106
Xl.51822	0.927	145	12.8553397226113	81	8.95880431799954	10	0.649809596703828	2	0.103884875630189	1.43493922473371	6.25509336909668
Xl.72476	0.736	1	0.111665104224706	1	0.139305079220102	5	0.409221125098131	1	0.0654220650198271	0.801586739333999	6.25509336909666
Xl.86356	0.845	7	0.680826765639867	8	0.970684386328945	5	0.356434021387248	1	0.0569830057450802	0.701388396917254	6.25509336909666
Xl.52642	0.826	49	4.87541200818379	31	3.84792335046712	10	0.729265733831051	2	0.116587505701193	1.26702420088278	6.25509336909666
Xl.22990	0.861	32	3.05451397758454	22	2.61977682082681	5	0.349810392650667	1	0.0559240881005723	1.16594434812219	6.25509336909666
Xl.73327	0.634	1	0.12963015253846	1	0.161716937391159	5	0.475057962259029	1	0.0759473814741211	0.801586739334001	6.25509336909666
Xl.71060	0.706	129	15.0169003619129	88	12.7797611486226	5	0.426610124748193	1	0.0682020394540974	1.17505328834189	6.25509336909665
Xl.66783	1.075	24	1.83483944281415	18	1.71675692047247	5	0.280173719136953	1	0.0447912928879933	1.068782319112	6.25509336909665
Xl.50643	0.79	37	3.84919508638887	37	4.80196951559722	5	0.381249048192689	1	0.0609501770311301	0.801586739334006	6.25509336909665
Xl.24446	0.899	1	0.0914188172518175	1	0.114047317359282	5	0.335024191404031	1	0.0535602223076671	0.801586739334006	6.25509336909665
Xl.29838	0.714	109	12.5465284612365	68	9.76462269580903	5	0.421830179372863	1	0.0674378709448078	1.28489639099127	6.25509336909665
Xl.83103	0.672	12	1.46759851266757	11	1.67829452584218	5	0.448194565583667	1	0.0716527378788583	0.874458261091639	6.25509336909665
Xl.25257	1.268	139	9.00929560142301	119	9.62215777477396	5	0.237528981129514	1	0.0379736907370605	0.936307199726275	6.25509336909665
Xl.72028	0.854	29	2.79084307326948	13	1.56073887351046	5	0.352677690951082	1	0.0563824822653311	1.78815503389893	6.25509336909665
Xl.15384	1.123	9	0.658655076032463	6	0.547792724698102	5	0.268198350910262	1	0.0428767941714985	1.20238010900101	6.25509336909665
Xl.76199	1.06	19	1.47313662026254	18	1.74105065047916	5	0.28413844157757	1	0.0454251319382951	0.846119335963669	6.25509336909665
Xl.10939	0.695	1	0.118252542027891	1	0.147523076699273	5	0.433362227442049	1	0.0692814961936587	0.801586739334008	6.25509336909665
Xl.521	1.24	29	1.92208063271946	21	1.73637040679507	10	0.485785077535845	2	0.0776623223461174	1.10695311622315	6.25509336909664
Xl.9322	0.865	2	0.190024316091061	2	0.23706020417571	5	0.348192772337831	1	0.0556654796006853	0.801586739334006	6.25509336909664
Xl.56383	1.329	46	2.84464542410208	43	3.3173266720525	15	0.679879792488091	3	0.10869218928802	0.857511395566611	6.25509336909664
Xl.54559	0.885	34	3.15740968149046	21	2.43288056997276	14	0.95290722553924	3	0.16322250798167	1.29780710177886	5.83808714449022
Xl.33970	2.73	134	4.03401437328112	97	3.64295539035952	14	0.308909485202281	3	0.052912791049003	1.10734662959543	5.83808714449021
Xl.6687	0.887	32	2.96497918230021	24	2.77416563623887	9	0.611201969030444	2	0.108569650179465	1.068782319112	5.62958403218699
Xl.5312	2.025	39	1.58283217366221	37	1.87336094682558	9	0.267721553841977	2	0.0475561875107089	0.84491575227098	5.62958403218699
Xl.50069	1.82	3	0.135470631938545	3	0.169003085119772	30	0.992923345293046	7	0.185194768671511	0.801586739334003	5.36150860208283
Xl.71186	0.535	8	1.22894230593471	11	2.10806340442232	17	1.9140840064403	4	0.360004783959572	0.582972174061093	5.31682936373215
Xl.69115	0.947	47	4.07890104048685	44	4.76373356437568	8	0.508868845739766	2	0.101690897264187	0.856240380652233	5.00407469527734
Xl.40892	0.478	10	1.71936227425489	5	1.07247425006271	4	0.504078239451421	1	0.100733556181156	1.603173478668	5.00407469527734
Xl.72980	0.863	3	0.285697045339689	2	0.237609590512155	4	0.279199766463244	1	0.0557944841884041	1.202380109001	5.00407469527733
Xl.85562	1.408	19	1.10903751241356	9	0.655367077240024	4	0.171128834131946	1	0.0341978976240006	1.69223867192734	5.00407469527733
Xl.85918	0.521	43	6.78306567850962	21	4.1326282234662	4	0.462474853085949	1	0.092419654231464	1.64134427577915	5.00407469527732
Xl.1690	3.071	8	0.214094475309369	6	0.200316258494291	12	0.235378767624011	3	0.0470374208934478	1.06878231911201	5.00407469527732
Xl.58752	0.333	194	47.8798505754369	129	39.718262587007	4	0.723571767140478	1	0.144596516079858	1.20548703434726	5.00407469527732
Xl.72354	0.731	19	2.13614886111942	12	1.68309502007105	4	0.329616140161121	1	0.065869548364696	1.26917900394551	5.00407469527732
Xl.70867	0.961	58	4.96020808443733	36	3.84081933300293	4	0.250727781953985	1	0.0501047240942693	1.29144530226034	5.00407469527732
Xl.17944	0.988	2	0.166367442731546	1	0.103773824196351	8	0.487751818740444	2	0.0974709308797424	1.603173478668	5.00407469527732
Xl.53925	0.513	18	2.88370234068014	15	2.99791047678347	4	0.469686936564872	1	0.0938608964027149	0.961904087200807	5.00407469527732
Xl.72117	0.688	1	0.119455692891546	1	0.149024038235458	8	0.700434297842382	2	0.139972790274979	0.801586739333999	5.00407469527732
Xl.16104	0.992	6	0.497089818806758	4	0.413421525427398	4	0.242892538767923	1	0.0485389514663234	1.20238010900101	5.00407469527732
Xl.73117	0.792	39	4.04701408038633	30	3.88365675401495	4	0.304229038456792	1	0.0607962624426676	1.04206276113421	5.00407469527732
Xl.13963	0.592	3	0.416480659000257	2	0.346380196979712	4	0.407009119016519	1	0.0813355402949202	1.20238010900101	5.00407469527732
Xl.20520	0.925	69	6.13059530048378	53	5.87460814077592	4	0.260485836170572	1	0.0520547457887489	1.04357518894427	5.00407469527732
Xl.58261	0.88	10	0.933926326243	13	1.51462613406583	4	0.273806134611113	1	0.0547166361984009	0.616605184103082	5.00407469527732
Xl.45316	0.555	6	0.888492072533881	6	1.10841663033508	4	0.434143060284287	1	0.0867579096479149	0.801586739334004	5.00407469527732
Xl.58515	0.758	11	1.19266580976679	7	0.946833467205757	4	0.31787519585459	1	0.0635232715759799	1.25963630466773	5.00407469527732
Xl.5640	0.533	14	2.15871901300446	7	1.34652864566972	4	0.452062661271631	1	0.0903389115470784	1.60317347866802	5.00407469527732
Xl.70093	0.829	45	4.4612162266855	34	4.20503052159689	4	0.290650661589601	1	0.0580827983770721	1.06092362558912	5.00407469527732
Xl.51803	0.94	42	3.67211883169588	30	3.27218739274451	8	0.51265829459102	2	0.102448169903389	1.12222143506761	5.00407469527732
Xl.48127	0.669	294	36.1174019619714	173	26.5133589341362	8	0.720327050695902	2	0.143948101209545	1.36223411193177	5.00407469527731
Xl.17662	0.8	1	0.10273189588673	1	0.128160672882493	4	0.301186748072224	1	0.060188299818241	0.801586739334008	5.00407469527731
Xl.61552	2.216	36	1.33514377325714	19	0.879080427713854	4	0.108731678004413	1	0.0217286280932278	1.51879592715917	5.00407469527731
Xl.22964	1.93	938	39.9430127841462	758	40.2676849927171	12	0.374532743716755	3	0.0748455541781235	0.991937152368466	5.00407469527731
Xl.82810	0.644	18	2.29711071547968	18	2.86570448681352	8	0.748290057322296	2	0.149536148616748	0.801586739334006	5.00407469527731
Xl.9221	0.962	92	7.85973756472279	73	7.78023211677507	8	0.500934300328024	2	0.100105280362979	1.01021890436614	5.00407469527731
Xl.23361	0.476	4	0.690634594196504	4	0.861584355512561	4	0.506196215247436	1	0.101156806417212	0.801586739334005	5.00407469527731
Xl.76074	1.067	32	2.46479525276503	21	2.01790000414798	4	0.225819492462773	1	0.0451271226378564	1.22146550755658	5.00407469527731
Xl.10801	2.309	99	3.52376186844046	70	3.10827097506264	4	0.104352273043646	1	0.0208534603094815	1.13367267420095	5.0040746952773
Xl.55585	0.949	14	1.21243122648196	10	1.0803850190305	28	1.77728744910901	7	0.355168049507007	1.12222143506761	5.0040746952773
Xl.11833	0.414	13	2.58070463097099	10	2.4765347416907	4	0.582003377917341	1	0.116305893368582	1.0420627611342	5.0040746952773
Xl.39598	1.755	105	4.91708219628793	86	5.02419048109148	131	4.49634917349987	36	0.987705432914724	0.978681484070588	4.55231795195367
Xl.72590	6.885	2690	32.11024545363	1816	27.0431119191992	50	0.437453519349636	14	0.0979097978161654	1.18737242775797	4.46792383506904
Xl.41190	0.673	86	10.5021611248247	63	9.59776807322091	7	0.626540040566291	2	0.143092540429696	1.0942295171861	4.37856535836766
Xl.34636	0.182	12	5.4188252775418	8	4.50674893652724	7	2.31682113901711	2	0.52912791049003	1.20238010900101	4.37856535836766
Xl.72273	0.747	208	22.8843205830681	178	24.4311644156186	7	0.564473155690915	2	0.128917375782042	0.936685627985802	4.37856535836766
Xl.14524	0.923	19	1.69179286834051	16	1.77730943975722	7	0.456837971073796	2	0.104335080941696	0.951884252959129	4.37856535836766
Xl.64108	1.727	14	0.666240436555516	14	0.831152018693646	7	0.244158336595897	2	0.0557621770174786	0.801586739334005	4.37856535836766
Xl.66790	1.152	3	0.214024783097354	2	0.178000934559019	7	0.366025561893328	2	0.083594860858668	1.202380109001	4.37856535836766
Xl.72050	0.519	28	4.43390070879143	23	4.54365391336778	7	0.812449802121607	2	0.185551598668951	0.975844726145747	4.37856535836766
Xl.28452	1.127	22	1.60433129335088	23	2.09241914910193	7	0.374145028661148	2	0.0854492277809987	0.766735141971656	4.37856535836766
Xl.70097	0.7	42	4.93113100256304	39	5.71230427704828	7	0.602373496144448	2	0.137573256727408	0.863247257744313	4.37856535836765
Xl.50469	0.935	4	0.351595793409129	2	0.219312381403197	7	0.450974809947715	2	0.102996021079343	1.60317347866801	4.37856535836764
Xl.86046	0.77	44	4.69631524053623	46	6.1250815091893	14	1.09522453844445	4	0.250133194049833	0.766735141971657	4.37856535836764
Xl.72012	0.728	146	16.4822602191896	114	16.0552930863783	7	0.579205284754277	2	0.132281977622508	1.02659354335758	4.37856535836764
Xl.2953	3.672	2	0.0447633533275512	3	0.0837651456748323	7	0.114831548829279	2	0.0262258387007586	0.534391159556004	4.37856535836764
Xl.57356	0.819	6	0.602091697504644	8	1.00149976367272	17	1.25034791629495	5	0.293959950272239	0.601190054500504	4.25346349098573
Xl.24203	2.797	63	1.8511575090065	44	1.61289084213935	17	0.366119035911892	5	0.0860755092145026	1.14772646768278	4.25346349098572
Xl.64438	0.701	7	0.820682763146487	5	0.731301985064157	27	2.32012616203996	8	0.549508015458976	1.12222143506761	4.22218802414024
Xl.72047	0.548	61	9.14838780889128	49	9.16769776823676	10	1.09922170829279	3	0.263598393364559	0.997893695905598	4.17006224606444
Xl.11301	0.986	93	7.75177794520559	65	6.75898071996923	10	0.610926466677939	3	0.146502961018031	1.14688564243173	4.17006224606442
Xl.56558	0.96	4	0.342439652955767	3	0.320401682206234	13	0.815714109362274	4	0.200627666060803	1.06878231911201	4.06581068991283
Xl.25124	0.849	37	3.58170096377763	32	3.86444431777601	13	0.922362243801864	4	0.226858138301968	0.926834667354943	4.06581068991283
Xl.49532	4.238	13	0.252102811991975	12	0.290312048058503	26	0.369554292113158	8	0.0908931379982874	0.868385634278505	4.06581068991282
Xl.59225	0.813	4	0.404356785778027	6	0.756668179380035	13	0.963204852383497	4	0.236903517119768	0.534391159556003	4.06581068991282
Xl.50372	1.225	6	0.402541306331677	3	0.251090297892232	152	7.47434868685356	47	1.84741230462519	1.60317347866801	4.0458476259689
Xl.8917	1.218	623	42.0374194662941	474	39.9002686018403	647	31.9980009856698	206	8.14370427754196	1.05356231773225	3.92917030078207
Xl.11482	0.611	7	0.941568931204072	5	0.839022408396029	28	2.76046774010549	9	0.709256560869615	1.12222143506761	3.8920580963268
Xl.56005	0.821	68	6.80708299176384	48	5.99436033944915	37	2.71471612147924	12	0.703785235389907	1.13558121405651	3.85730757760959
Xl.61999	0.905	150	13.6219088468592	96	10.8759554446138	6	0.399363643852673	2	0.106410253822304	1.25247928020938	3.75305602145801
Xl.3908	1.309	94	5.90178653222467	58	4.54289932906623	3	0.138053513249301	1	0.0367842932426224	1.29912333616201	3.75305602145801
Xl.66636	0.93	1	0.0883715233434236	1	0.110245740113973	6	0.388628062028676	2	0.103549763128156	0.801586739334004	3.75305602145801
Xl.14231	0.854	15	1.44353952065663	18	2.16102305562987	6	0.423213229141299	2	0.112764964530662	0.667988949445004	3.753056021458
Xl.13702	0.676	405	49.2383643007404	323	48.9892276225389	6	0.534651032080871	2	0.1424575143627	1.0050855400318	3.753056021458
Xl.69353	0.46	5	0.893320833797652	5	1.11444063376081	3	0.392852280094205	1	0.104675304031723	0.801586739334007	3.753056021458
Xl.24928	1.55	71	3.76462689442985	52	3.43966709155595	3	0.116588418608603	1	0.0310649289384469	1.09447420178297	3.753056021458
Xl.16072	2.603	5	0.157866916460592	4	0.157554419217818	3	0.0694245289448077	1	0.0184981328676883	1.00198342416751	3.753056021458
Xl.15001	1.023	53	4.25790067018314	33	3.30737220341919	3	0.176649119103944	1	0.047068074149162	1.28739688438492	3.753056021458
Xl.12527	0.983	23	1.92295715596727	17	1.77312833286054	3	0.183837282648357	1	0.0489833569222714	1.08449970615777	3.753056021458
Xl.86260	0.984	33	2.75622159696105	22	2.29230471822346	9	0.5509513684248	3	0.146800731264002	1.20238010900101	3.753056021458
Xl.56979	0.863	6	0.571394090679379	4	0.47521918102431	3	0.209399824847433	1	0.0557944841884041	1.20238010900101	3.753056021458
Xl.3261	0.904	13	1.1818713686084	12	1.36099829609728	3	0.199902708897494	1	0.0532639821400362	0.868385634278504	3.753056021458
Xl.882	1.164	10	0.706061140114983	7	0.616580556822993	3	0.155250901068157	1	0.0413665290847017	1.14512391333429	3.75305602145799
Xl.71158	0.68	15	1.81291580976582	22	3.31709976872336	3	0.265753013004904	1	0.0708097644920482	0.546536413182275	3.75305602145799
Xl.23881	1.303	18	1.13533330834145	9	0.708178698966963	6	0.277378432606807	2	0.0739073520408178	1.60317347866801	3.75305602145799
Xl.70589	0.923	73	6.50004628362408	65	7.22031959901372	9	0.587363105666309	3	0.156502621412544	0.900243568790497	3.75305602145799
Xl.64395	0.569	36	5.19978664593642	32	5.76610408750762	3	0.317595867914472	1	0.0846232686372456	0.901785081750755	3.75305602145799
Xl.79399	0.739	81	9.00815541740203	50	6.93697823450574	3	0.244535925363105	1	0.0651564815353082	1.29857051772109	3.75305602145799
Xl.19130	1.83	10	0.449101184204284	15	0.84039785496717	6	0.197499506932606	2	0.052623650114309	0.534391159556003	3.75305602145799
Xl.65461	0.999	87	7.15729725096737	63	6.46576367695463	12	0.723571767140478	4	0.192795354773144	1.10695311622315	3.75305602145799
Xl.86762	0.305	2	0.538921421045141	3	1.0084774259606	3	0.592498520797818	1	0.157870950342927	0.534391159556006	3.75305602145799
Xl.57930	0.77	29	3.09529868126251	20	2.66307891703883	3	0.234690972523811	1	0.0625332985124581	1.1623007720343	3.75305602145799
Xl.55477	1.38	38	2.26307944562072	17	1.26303271826225	6	0.261901520062804	2	0.069783536021149	1.7917821232172	3.75305602145799
Xl.86664	0.493	15	2.50057353071148	9	1.87171773783763	3	0.366555880006764	1	0.0976686406786872	1.33597789889001	3.75305602145799
Xl.15975	0.857	84	8.05552322472375	46	5.50328210277218	3	0.210865867961884	1	0.0561851106821386	1.46376708921862	3.75305602145799
Xl.85889	0.792	226	23.4519277478798	182	23.5608509743574	3	0.228171778842594	1	0.0607962624426676	0.995376940052117	3.75305602145799
Xl.42328	0.946	67	5.82075012635172	49	5.31067481711812	3	0.191027535775195	1	0.0508991964636287	1.0960471741914	3.75305602145799
Xl.80032	0.815	12	1.21009349756148	9	1.13221698742816	3	0.221732575267895	1	0.0590805396988868	1.06878231911201	3.75305602145799
Xl.5959	1.103	25	1.86277236421994	12	1.1154510060489	9	0.491510558957392	3	0.130962755724187	1.66997237361251	3.75305602145799
Xl.48405	2.413	2	0.0681189529294521	2	0.084980139499374	6	0.149782054573837	2	0.0399093575255638	0.801586739334005	3.75305602145799
Xl.63817	3.676	44	0.983722180417001	37	1.0319793028623	6	0.0983199395230329	2	0.0261973013354694	0.953238284613409	3.75305602145799
Xl.22497	0.802	109	11.1698520215996	87	11.1221731080069	3	0.225326744193684	1	0.0600382043074723	1.00428683433801	3.75305602145799
Xl.26013	0.517	1	0.158966183190298	1	0.198314387439061	3	0.349539746312059	1	0.0931346999121717	0.801586739334008	3.75305602145799
Xl.72782	0.763	2	0.215427304611753	1	0.134375541685445	6	0.473688201424206	2	0.126213996997622	1.60317347866801	3.75305602145799
Xl.56325	0.84	223	21.8182978883246	155	18.91895647313	3	0.21513339148016	1	0.0573221903030866	1.15325059917086	3.75305602145799
Xl.74528	0.776	4	0.423636684068989	2	0.264248810066997	3	0.232876351602235	1	0.0620497936270525	1.60317347866801	3.75305602145799
Xl.9207	0.772	7	0.745205462390787	8	1.06247189954399	3	0.234082964822972	1	0.0623712951484362	0.701388396917252	3.75305602145799
Xl.74721	0.925	48	4.26476194816263	33	3.65777488010576	3	0.195364377127929	1	0.0520547457887489	1.16594434812219	3.75305602145799
Xl.70228	0.832	12	1.18536802946227	10	1.23231416233167	3	0.217201981782854	1	0.0578733652098471	0.961904087200805	3.75305602145799
Xl.23961	1.042	78	6.15208282469477	50	4.91979550412643	9	0.520284209721692	3	0.138629481347196	1.25047531336105	3.75305602145799
Xl.73452	0.757	4	0.434269573101104	6	0.812643632544212	3	0.238721332686043	1	0.0636071860694753	0.534391159556003	3.75305602145799
Xl.68888	0.878	37	3.46339876793532	40	4.67100402305215	3	0.205822379092636	1	0.0548412754608118	0.741467733883956	3.75305602145799
Xl.72409	0.873	43	4.04808386999257	26	3.05354180521863	3	0.207001201424209	1	0.0551553721129356	1.32570114582162	3.75305602145799
Xl.26448	5.308	43	0.665783198663058	29	0.560159685545186	6	0.0680904479439844	2	0.0181426676166514	1.18855964797801	3.75305602145799
Xl.12428	0.777	10	1.05772865777843	6	0.791726164525056	3	0.232576639438011	1	0.0619699354627964	1.33597789889001	3.75305602145799
Xl.34809	1.09	35	2.63898448149398	26	2.4456348586751	3	0.165790870498472	1	0.0441748989491677	1.07905907218039	3.75305602145799
Xl.12758	0.674	42	5.12135267328505	30	4.56358479106802	3	0.268118766829873	1	0.0714401184786243	1.12222143506761	3.75305602145799
Xl.66250	0.893	11	1.01236358768558	7	0.803695149095144	12	0.809460465143715	4	0.215680357691345	1.25963630466772	3.75305602145799
Xl.20538	0.881	3	0.279859875287346	4	0.465509822047649	6	0.410243016670453	2	0.109309057558667	0.601190054500504	3.75305602145799
Xl.35810	0.869	140	13.2404744986349	116	13.686203041997	3	0.207954026286921	1	0.0554092518464819	0.967432271610004	3.75305602145799
Xl.47039	1.93	169	7.19655560823103	137	7.27793251187631	3	0.0936331859291888	1	0.0249485180593745	0.988818678448517	3.75305602145799
Xl.15806	0.886	47	4.35972831302601	29	3.3559002380066	3	0.203963937746427	1	0.0543460946440099	1.29912333616201	3.75305602145799
Xl.86308	0.793	4	0.414554939265493	4	0.517167910749028	3	0.227884046460699	1	0.0607195962857412	0.801586739334005	3.75305602145799
Xl.21470	0.7	105	12.3278275064076	68	9.95991514972521	3	0.258160069776192	1	0.068786628363704	1.23774422985398	3.75305602145799
Xl.73939	0.869	91	8.6063084241127	70	8.25891562879129	12	0.831816105147685	4	0.221637007385928	1.04206276113421	3.75305602145799
Xl.50686	0.903	98	8.9193584025688	55	6.24481684034298	3	0.200124085097823	1	0.0533229677238015	1.42828182644968	3.75305602145799
Xl.52373	0.94	81	7.08194346112777	36	3.92662487129342	3	0.192246860471632	1	0.0512240849516944	1.80357016350151	3.75305602145798
Xl.51379	0.836	48	4.71878564838568	53	6.50001498829871	15	1.08081368925439	5	0.287982295781057	0.725965348830797	3.75305602145798
Xl.5786	0.423	13	2.5257960218014	11	2.66622676445849	6	0.854430490985033	2	0.227662599785309	0.94732978284928	3.75305602145798
Xl.58750	0.746	44	4.84740313031219	39	5.36007103744477	3	0.242241352336909	1	0.0645450936388643	0.904354270017851	3.75305602145798
Xl.5429	0.189	14	6.08781605254696	10	5.42479038656057	3	0.956148406578489	1	0.254765290235941	1.12222143506761	3.75305602145798
Xl.70475	0.952	96	8.28761513035805	57	6.138788533027	6	0.379647161435577	2	0.101156806417212	1.35004082414148	3.75305602145798
Xl.53732	0.846	231	22.440726193697	178	21.5721983669824	3	0.213607622746258	1	0.0569156499463272	1.04026144261884	3.75305602145798
Xl.6730	0.603	57	7.76878018645918	44	7.48135271221189	3	0.299688306539526	1	0.0798518073873844	1.03841918504632	3.75305602145798
Xl.22327	2.685	262	8.01959231950041	202	7.71350642004132	9	0.201912903735569	3	0.053799597602897	1.03968181042331	3.75305602145798
Xl.55366	1.03	6	0.47875058277311	6	0.59725362119997	3	0.175448591110033	1	0.0467481940335852	0.801586739334003	3.75305602145798
Xl.2976	0.838	91	8.92468021545816	70	8.56443637400911	3	0.215646836328561	1	0.0574589974398482	1.04206276113421	3.75305602145798
Xl.72842	0.678	65	7.87914245738932	37	5.5952152172888	3	0.266536945196658	1	0.0710186428533817	1.40819292045163	3.75305602145798
Xl.40346	0.301	23	6.27995642629844	12	4.08751647731541	3	0.60037225529347	1	0.159968903171405	1.53637458372351	3.75305602145798
Xl.74012	0.885	13	1.20724487821694	11	1.27436601284287	6	0.408388810945389	2	0.108815005321114	0.947329782849281	3.75305602145798
Xl.69098	0.401	15	3.07427119860539	9	2.30113926372557	3	0.450653488387368	1	0.120076408614945	1.33597789889001	3.75305602145798
Xl.63891	3.87	1	0.0212365676251638	1	0.0264931623529702	3	0.0466956198561588	1	0.0124420258022204	0.801586739334005	3.75305602145798
Xl.85715	0.771	7	0.746172006440581	4	0.531924971756134	6	0.468773148750543	2	0.1249043835398	1.40277679383451	3.75305602145798
Xl.80474	0.441	2	0.372723431788589	2	0.464982033133763	9	1.22933366560091	3	0.327555373160495	0.801586739334004	3.75305602145798
Xl.54238	0.884	87	8.08839361280136	54	6.26305550737977	6	0.408850789238313	2	0.108938099218536	1.29144530226034	3.75305602145798
Xl.30006	0.884	19	1.7664307890026	15	1.73973764093883	6	0.408850789238313	2	0.108938099218536	1.01534320315641	3.75305602145798
Xl.69682	0.439	6	1.12326446527632	6	1.40130120691565	3	0.411644758185272	1	0.109682550921624	0.801586739334004	3.75305602145798
Xl.53964	1.527	1	0.053821556456702	1	0.0671437709927929	20	0.788963321734706	7	0.220729848711296	0.801586739334005	3.57433906805523
Xl.69438	0.518	57	9.04358002400557	41	8.11519318638183	20	2.32576639438011	7	0.650684322359362	1.11440107663508	3.57433906805523
Xl.14390	3.994	163	3.35409094232088	124	3.18315942662578	14	0.211147444817784	5	0.0602787178950836	1.05369869767293	3.50285228669413
Xl.14619	2.656	39	1.20679034324773	34	1.31248881867614	14	0.31751615007614	5	0.0906450298467484	0.919467142177238	3.50285228669413
Xl.15014	4.11	118	2.35958417803097	122	3.04342619789084	14	0.205188052214654	5	0.0585774207476798	0.775305206896823	3.50285228669412
Xl.16704	0.9	13	1.18712413024666	10	1.13920598117772	14	0.937025438446919	5	0.267503554747738	1.04206276113421	3.50285228669412
Xl.47712	2.017	184	7.49734014602214	136	6.91317858681968	25	0.746620595122023	9	0.214851640402248	1.08449970615777	3.47505187172037
Xl.13124	0.654	18	2.26198669842341	13	2.03802904889592	11	1.013166430824	4	0.294499326327784	1.10988933138554	3.44030135300318
Xl.3067	0.914	2	0.179837016869549	2	0.224351287321652	11	0.724957161661809	4	0.210724900895373	0.801586739334003	3.44030135300316
Xl.33585	0.73	61	6.86755687571565	38	5.33710199401069	11	0.907686090080675	4	0.263839122490919	1.28675766050985	3.44030135300316
Xl.73425	0.823	236	23.5671712556678	179	22.2996456339891	11	0.8051164590023	4	0.23402498106728	1.05684061722249	3.44030135300315
Xl.68474	0.726	181	20.4897775818161	128	18.0766568914151	30	2.48914667828284	11	0.729555149312012	1.13349374858949	3.41186911041635
Xl.599	3.147	2358	61.5803776297195	2050	66.7885298783887	2791	53.4230831820513	1029	15.7442034986895	0.922020259194918	3.39319059147693
Xl.69747	0.72	650	74.1952581404161	479	68.209958123016	16	1.33860776920989	6	0.401255332121606	1.08774818490001	3.33604979685156
Xl.72154	0.683	20	2.40660371037728	22	3.3025297843805	8	0.705561928134054	3	0.211496221908899	0.728715217576371	3.33604979685156
Xl.57383	2.807	99	2.89859855868508	85	3.10471170502656	8	0.171677519385664	3	0.0514613179778334	0.93361279051843	3.33604979685155
Xl.74420	0.749	21	2.30426682362759	16	2.19019574485436	8	0.64338958199674	3	0.192859705692628	1.05208259537588	3.33604979685154
Xl.3750	1.046	35	2.74999338893732	21	2.05841233692724	8	0.460706306802637	3	0.13809934948736	1.33597789889001	3.33604979685154
Xl.16426	0.869	34	3.21554380681134	21	2.47767468863739	8	0.554544070098456	3	0.166227755539446	1.29780710177886	3.33604979685154
Xl.26052	1.42	37	2.14145360439944	33	2.38270546767453	8	0.339365349940534	3	0.101726703918154	0.898748768344185	3.33604979685154
Xl.69499	0.392	7	1.46759851266757	6	1.56931436182645	8	1.22933366560091	3	0.368499794805557	0.935184529223005	3.33604979685153
Xl.77985	0.909	17	1.53702286475196	23	2.5942314422859	13	0.861480247511312	5	0.26485500470073	0.592477155159918	3.25264855193026
Xl.10175	2.321	270	9.56057281841175	211	9.32077620963589	13	0.337391445492366	5	0.103728220281329	1.02572710720465	3.25264855193024
Xl.73253	0.294	8	2.23634059073154	5	1.74368262425161	18	3.68800099680274	7	1.14644380606173	1.28253878293441	3.21690516124971
Xl.17356	0.729	21	2.36748402043493	17	2.39092613333596	5	0.413150546052434	2	0.13210052086308	0.990195383883181	3.12754668454834
Xl.14010	0.843	5	0.487458580719952	5	0.608117071803053	5	0.357279653703706	2	0.114236393486578	0.801586739334005	3.12754668454833
Xl.60108	0.872	12	1.13099334921171	11	1.29336458872241	5	0.345397646871817	2	0.110437247372919	0.874458261091646	3.12754668454833
Xl.70067	0.873	17	1.60040525092729	12	1.40932698702398	5	0.345002002373682	2	0.110310744225871	1.13558121405651	3.12754668454833
Xl.67298	0.793	20	2.07277469632746	10	1.29291977687257	5	0.379806744101165	2	0.121439192571482	1.60317347866801	3.12754668454833
Xl.21953	0.654	8	1.00532742152152	7	1.0974002570978	5	0.460530195829089	2	0.147249663163892	0.91609913066744	3.12754668454833
Xl.25757	0.914	2	0.179837016869549	1	0.112175643660826	25	1.64762991286775	10	0.526812252238433	1.60317347866801	3.12754668454833
Xl.11696	1.108	51	3.7829073575619	44	4.07153040204311	5	0.271829195011033	2	0.0869145123729111	0.929111902409871	3.12754668454833
Xl.10689	0.81	17	1.72488121488831	8	1.01262753882464	5	0.37183549144719	2	0.118890468776772	1.70337182108476	3.12754668454833
Xl.48032	0.805	19	1.93978238196062	9	1.14628179472541	5	0.374145028661148	2	0.119628918893398	1.69223867192734	3.12754668454833
Xl.55412	1.017	41	3.3132804179791	32	3.22607003519354	5	0.296152161329621	2	0.0946915238045089	1.0270330097717	3.12754668454833
Xl.21236	0.909	13	1.17537042598679	17	1.91747541386349	10	0.66267711347024	4	0.211884003760584	0.612978094784827	3.12754668454833
Xl.24482	1.174	10	0.700046990710255	5	0.436663280689927	5	0.256547485581111	2	0.0820283472821001	1.60317347866801	3.12754668454833
Xl.72603	3.09	12	0.319167055182074	15	0.497711350999975	5	0.0974714395055742	2	0.0311654626890568	0.641269391467204	3.12754668454833
Xl.14992	1.584	23	1.19335030575494	23	1.48873508903907	5	0.190143149035495	2	0.0607962624426676	0.801586739334	3.12754668454833
Xl.21249	0.433	22	4.17570754643521	22	5.2093021772099	5	0.695581404323843	2	0.222404803023523	0.801586739334004	3.12754668454833
Xl.34842	0.787	12	1.25314637930446	11	1.4330545379491	5	0.382702348249332	2	0.122365031396678	0.874458261091644	3.12754668454833
Xl.2083	0.582	2	0.282424456045993	2	0.352331746755996	20	2.07001201424209	8	0.661864465355227	0.801586739334004	3.12754668454832
Xl.15704	2.191	61	2.28814081208235	47	2.19937987237871	10	0.274930851731834	4	0.0879062343306121	1.0403572574335	3.12754668454832
Xl.49880	1.334	13	0.800908333749619	11	0.845437722163375	5	0.225777172467934	2	0.0721898648494644	0.947329782849279	3.12754668454832
Xl.69799	0.782	21	2.20702794232361	9	1.17999596515851	10	0.770298588420011	4	0.24629483301582	1.87036905844601	3.12754668454832
Xl.67264	1.654	1	0.049688946015347	1	0.0619882335586426	5	0.182095978278249	2	0.0582232646367506	0.801586739334004	3.12754668454832
Xl.5179	1.061	5	0.387302152259114	3	0.289901616322323	5	0.283870639087864	2	0.0907646368606838	1.33597789889001	3.12754668454832
Xl.10264	1.045	178	13.9990640902109	150	14.7170150678461	5	0.288216983801171	2	0.0921543346499383	0.951216264009691	3.12754668454832
Xl.86518	1.825	81	3.64768594710143	58	3.258441217396	10	0.330067669120246	4	0.105535648996368	1.11945734286301	3.12754668454832
Xl.11087	1.942	10	0.423200395001977	8	0.422362670673511	5	0.15509101342545	2	0.0495887125176033	1.00198342416751	3.12754668454832
Xl.72485	0.635	12	1.55311212679151	10	1.61462265048811	5	0.474309839483818	2	0.151655558597143	0.961904087200805	3.12754668454832
Xl.17933	0.853	17	1.63792940686932	14	1.6827661621148	5	0.353091146626289	2	0.112897162613348	0.973355326334152	3.12754668454832
Xl.56466	1.21	14	0.950906804901963	6	0.508405975071049	5	0.248914667828284	2	0.0795878344704013	1.87036905844601	3.12754668454832
Xl.73934	0.863	21	1.99987931737783	19	2.25729110986547	10	0.697999416158109	4	0.223177936753617	0.88596429084285	3.12754668454832
Xl.72975	0.806	1	0.101967142319335	1	0.12720662320843	5	0.373680828873727	2	0.119480495917104	0.801586739334007	3.12754668454831
Xl.68802	1.882	93	4.06123966736063	53	2.88736053677881	10	0.320070933126699	4	0.102339298309443	1.40655786335967	3.12754668454831
Xl.25691	0.908	20	1.81025367201286	16	1.80667027851973	85	5.6389589396782	35	1.85602686664179	1.00198342416751	3.03818820784694
Xl.56818	0.89	9	0.831089494813995	6	0.691203629029178	17	1.15060106005119	7	0.378712897732752	1.20238010900101	3.03818820784694
Xl.73162	1.197	13	0.892574534020043	12	1.02785502061148	12	0.603883204154835	5	0.201130492291532	0.868385634278502	3.00244481716639
Xl.2399	0.937	12	1.05253596639553	10	1.09422132663815	12	0.771449514806124	5	0.256940447463142	0.961904087200811	3.00244481716639
Xl.47247	0.803	199	20.3672700188884	155	19.7906892122406	12	0.900184552146124	5	0.299817184648772	1.02913394275785	3.00244481716639
Xl.72271	1.069	3	0.230642235854211	4	0.383642800022431	12	0.676191015316499	5	0.2252134698531	0.601190054500503	3.00244481716639
Xl.20144	1.89	22	0.956656808257379	25	1.35619759664014	31	0.988020020131106	13	0.331194877306723	0.705396330613925	2.98319837603071
Xl.34615	1.019	6	0.483918645982634	5	0.503084093748748	19	1.12316942362557	8	0.378022687769129	0.961904087200806	2.97116935032092
Xl.3815	1.247	608	40.0712062223781	449	36.9168514028802	1134	54.7787926726387	484	18.6887808256799	1.0854448496995	2.93110573576679
Xl.10202	0.912	37	3.33428083141141	33	3.70991421501955	7	0.462348078181046	3	0.158390262679581	0.898748768344186	2.91904357224511
Xl.48541	0.846	4	0.388584003354061	4	0.484768502628817	7	0.498417786407936	3	0.170746949838981	0.801586739334004	2.91904357224511
Xl.71005	0.608	5	0.675867736096908	3	0.505897392957211	14	1.38704423454314	6	0.475170788038744	1.33597789889001	2.91904357224511
Xl.73759	0.955	73	6.28224368563877	54	5.79742520264264	7	0.441530311310067	3	0.151258554517045	1.08362651798856	2.91904357224511
Xl.23746	0.885	223	20.7088929109521	163	18.8837872812171	7	0.47645361276962	3	0.16322250798167	1.09664934276983	2.91904357224511
Xl.57322	0.803	26	2.66105035422663	13	1.6598642565105	7	0.525107655418573	3	0.179890310789263	1.60317347866801	2.91904357224511
Xl.538	4.31	2	0.0381371307236121	3	0.0713655719067249	7	0.0978332824364533	3	0.033515526580923	0.534391159556004	2.91904357224511
Xl.62330	0.762	24	2.58852021131918	23	3.09469341343554	7	0.553361479397787	3	0.189569448246428	0.836438336696352	2.91904357224511
Xl.84288	0.6	44	6.02693789202149	51	8.71492575600956	7	0.70276907883519	3	0.240753199272964	0.691565030013651	2.9190435722451
Xl.55220	1.786	24	1.10439664111154	22	1.26294952000665	7	0.236092635666917	3	0.0808801341342544	0.874458261091643	2.9190435722451
Xl.721	1.087	18	1.36093771919863	8	0.754579858737772	7	0.387913014996425	3	0.132890450380661	1.80357016350151	2.9190435722451
Xl.53873	3.778	6	0.130522260523108	5	0.135691554137103	7	0.111609700185578	3	0.0382350237066645	0.9619040872008	2.9190435722451
Xl.18004	0.707	15	1.74368140118919	16	2.32030638316254	14	1.19281880424643	6	0.408633435823984	0.751487568125629	2.9190435722451
Xl.18290	1.177	11	0.768088941209196	13	1.13243075444174	46	2.35422097048807	20	0.818192690817209	0.678265702513391	2.87734294978446
Xl.48286	1.848	1307	58.1257956380762	918	50.9313842883675	23	0.749707273339952	10	0.260555410468576	1.14125693715637	2.87734294978446
Xl.12037	0.565	9	1.3091498236893	5	0.907332197398184	94	10.0217891393944	41	3.49411722838638	1.44285613080121	2.86818915461018
Xl.8975	1.888	28	1.21885300204595	18	0.97749665757834	16	0.510486013681736	7	0.178524618104952	1.24691270563068	2.85947125444418
Xl.14338	3.813	14	0.301756421172666	12	0.322670458870164	16	0.252766219205643	7	0.0883961392557433	0.935184529223007	2.85947125444418
Xl.48576	0.931	94	8.29800061297754	69	7.59878533094913	25	1.61754429684331	11	0.568911963910333	1.09201671735357	2.8432242586803
Xl.32108	0.435	4	0.755728889281692	2	0.471395578418367	9	1.246289992023	4	0.442764504410048	1.60317347866801	2.8147920160935
Xl.63775	0.668	2	0.246064421285581	3	0.460457507362252	9	0.811581057679646	4	0.28832718475804	0.534391159556004	2.8147920160935
Xl.63347	1.487	47	2.59765923694758	37	2.55114722079476	9	0.364583824162746	4	0.129524249776981	1.01823180401887	2.8147920160935
Xl.75822	0.533	7	1.07935950650223	8	1.5388898807654	9	1.01714098786117	4	0.361355646188313	0.701388396917255	2.8147920160935
Xl.59087	0.915	40	3.59280947363427	34	3.80980360918451	9	0.592498520797818	4	0.210494600457236	0.943043222745886	2.81479201609349
Xl.17466	1.251	9	0.591262710139453	7	0.573700853830506	18	0.866724454884098	8	0.307917760860705	1.03061152200086	2.81479201609349
Xl.54063	0.844	16	1.55801927411154	9	1.09331379710184	9	0.642341405841236	4	0.228202084618923	1.42504309214934	2.81479201609349
Xl.560	2.91	8	0.225939564836794	4	0.140932698702398	9	0.186301081281788	4	0.0661864465355227	1.60317347866801	2.81479201609349
Xl.32524	0.934	26	2.2878195229593	18	1.97592472110054	9	0.580445553029982	4	0.206212590383695	1.15784751237134	2.81479201609349
Xl.14668	1.362	12	0.724101468805145	5	0.376389641358277	27	1.19413248134362	12	0.424234712375267	1.92380817440161	2.81479201609349
Xl.57024	0.781	26	2.73600951913442	17	2.23173514878606	11	0.848413374851336	5	0.30826273914592	1.22595618956965	2.75224108240253
Xl.70182	0.718	40	4.57858031807153	28	3.99832739911957	11	0.92285633114052	5	0.335310862497164	1.14512391333429	2.75224108240253
Xl.54194	0.754	2	0.217998718062026	2	0.271958987549058	11	0.878794225144421	5	0.319301325295708	0.801586739334003	2.75224108240253
Xl.79904	2.673	308	9.46993608173972	201	7.70977785241487	13	0.292961296291726	6	0.10808224434252	1.2283020682332	2.71054045994189
Xl.70979	0.549	710	106.287280261681	518	96.7391308606654	13	1.4263853278466	6	0.52623650114309	1.09869997090183	2.71054045994189
Xl.71453	0.631	99	12.8943996105056	78	12.6738922153211	39	3.72306915208138	18	1.37355232548759	1.01739855377008	2.71054045994189
Xl.52939	0.93	43	3.79997550376722	24	2.64589776273535	13	0.842027467728799	6	0.31064928938447	1.43617624130676	2.71054045994188
Xl.10084	0.692	6	0.712591185341479	3	0.444487882829457	13	1.13162651009795	6	0.41749109700514	1.60317347866801	2.71054045994187
Xl.56926	0.872	13	1.22524279497935	6	0.705471593848588	28	1.93422682248217	13	0.717842107923975	1.73677126855701	2.69450175899547
Xl.53541	3.399	5922	143.189947029412	4362	131.576782609811	1547	27.4160576209315	719	10.1854398515599	1.08826150168179	2.69169108261267
Xl.62674	0.74	148	16.4371033418768	147	20.3671555824071	15	1.22102735704956	7	0.455479025651553	0.807039710349882	2.68075430104143
Xl.71846	0.734	258	28.8880971539797	170	23.7463917057481	30	2.46201701421437	14	0.918404574883241	1.2165257573422	2.68075430104143
Xl.83198	1.638	405	20.3205947907818	300	18.7781205688635	15	0.551624080718359	7	0.205771965190567	1.08214209810091	2.68075430104143
Xl.10424	0.464	13	2.30261145953015	9	1.98870009645249	15	1.94732811253593	7	0.726410515047736	1.15784751237134	2.68075430104142
Xl.15737	1.252	45	2.95395227789319	51	4.17648199169787	15	0.721693485796064	7	0.2692128426375	0.707282417059415	2.68075430104142
Xl.85290	2.709	30	0.910138612507021	23	0.870489620169022	15	0.333540141829706	7	0.124420258022204	1.04554792087044	2.68075430104142
Xl.4879	2.317	3293	116.804879811826	2471	109.343123933584	775	20.1484445192899	364	7.56445097413542	1.0682416562634	2.66356997859885
Xl.6935	1.089	7	0.528281558278868	6	0.564895527856721	17	0.94034430068463	8	0.353723708757339	0.935184529223004	2.65841468186608
Xl.11953	1.969	115	4.80006826895843	81	4.21778141329892	17	0.520078691440103	8	0.195634900374171	1.1380552472026	2.65841468186607
Xl.68312	1.391	54	3.19052329425358	36	2.65350638318894	17	0.736186156323193	8	0.276926756891979	1.202380109001	2.65841468186607
Xl.47040	2.023	138	5.60632788230103	122	6.18313478661956	495	14.7392427380871	233	5.54577315181419	0.906712869082726	2.65774353450888
Xl.8828	1.678	72	3.52643456679121	43	2.62737017113098	72	2.58467769501789	34	0.975638709807005	1.34219174958252	2.64921601514681
Xl.84786	0.815	1041	104.975610913459	737	92.7159910816174	36	2.66079090321474	17	1.00436917488108	1.13222767387612	2.64921601514681
Xl.25849	1.052	119	9.29665065438849	110	10.7206646517675	19	1.08793692269435	9	0.41193513183587	0.867171108915879	2.64103942250748
Xl.47435	1.62	115	5.8341570503575	82	5.18971613647628	19	0.706487433749661	9	0.267503554747738	1.12417652467574	2.64103942250747
Xl.55856	0.873	42	3.9539423846439	44	5.1675322857546	21	1.44900840996946	10	0.551553721129356	0.765150978455187	2.62713921502059
Xl.124	2.111	747	29.0822268981098	665	32.2981894710974	6974	199.002973098597	3321	75.7500118224077	0.900429013958647	2.6271015450816
Xl.17387	3.251	56	1.41568407743018	44	1.38765170269572	31	0.574394905582218	15	0.222165363832326	1.02020130460691	2.58543859255995
Xl.12254	3.819	1185	25.5013975649699	933	25.0482132075133	809	12.7604126310777	394	4.96762296483623	1.01809248243386	2.56871600791836
Xl.57020	0.46	3	0.535992500278591	3	0.668664380256488	2	0.261901520062804	1	0.104675304031723	0.801586739334004	2.50203734763867
Xl.62576	0.723	7	0.795710396909665	6	0.850859239053899	4	0.333263345031507	2	0.133196790745761	0.935184529223005	2.50203734763867
Xl.22803	2.345	14	0.490659801250053	10	0.437221911752643	4	0.102750276527838	2	0.0410666437992262	1.12222143506761	2.50203734763867
Xl.30225	0.947	12	1.04142154225196	10	1.08266671917629	2	0.127217211434942	1	0.0508454486320937	0.961904087200805	2.50203734763867
Xl.15031	1.074	86	6.58096316294881	59	5.63238711364403	2	0.11217383540865	1	0.0448329980024141	1.16841456919872	2.50203734763867
Xl.75465	0.743	56	6.19433234956326	45	6.20966921099565	4	0.324292595501722	2	0.129611412798365	0.997530164504539	2.50203734763867
Xl.3082	1.006	2	0.163390689283069	3	0.305751108268374	6	0.359268486766073	3	0.143590377299978	0.534391159556002	2.50203734763867
Xl.39108	1.131	29	2.10732094126626	15	1.35979493774529	2	0.106520512138718	1	0.0425735100394277	1.54973436271241	2.50203734763867
Xl.71640	0.719	1	0.114305308357975	1	0.14259880153824	4	0.33511738311235	2	0.133937802099006	0.801586739334007	2.50203734763867
Xl.15426	1.019	117	9.43641359666136	89	8.95489686872771	2	0.118228360381639	1	0.0472528359711411	1.05377133148403	2.50203734763867
Xl.86146	0.843	103	10.041646762831	64	7.78389851907908	14	1.00038303037038	7	0.399827377203024	1.29005365861566	2.50203734763867
Xl.9000	0.779	44	4.64205742646071	35	4.60654536676485	2	0.15465301569819	1	0.061810834216422	1.00770904373418	2.50203734763867
Xl.6073	0.916	7	0.628055258696166	3	0.335792156024	2	0.131522597411452	1	0.0525662007146209	1.87036905844601	2.50203734763867
Xl.25624	0.845	67	6.51648475683873	31	3.76140199702466	4	0.285147217109798	2	0.11396601149016	1.73246166243156	2.50203734763867
Xl.73098	0.666	5	0.617008383704084	5	0.769733771066027	12	1.08535765071072	6	0.433789548239574	0.801586739334005	2.50203734763867
Xl.55874	1.11	4	0.29616402417796	2	0.184736105055846	2	0.108535765071072	1	0.0433789548239574	1.60317347866801	2.50203734763867
Xl.39268	0.974	54	4.55648655267632	38	4.00008671009015	2	0.123690656292495	1	0.0494359752100542	1.13909694536937	2.50203734763867
Xl.21601	3.317	160	3.96433001914424	108	3.33828222401189	6	0.108961138886545	3	0.0435489658015611	1.18753591012445	2.50203734763867
Xl.14218	1.3	37	2.33912624480554	28	2.20830697889835	6	0.278018536682053	3	0.111116861202906	1.05923961983422	2.50203734763867
Xl.85993	1.319	5	0.311544794197816	5	0.388660114882467	6	0.274013720763206	3	0.109516239244714	0.801586739334004	2.50203734763867
Xl.52799	0.927	21	1.86180782189543	17	1.88024288155546	2	0.129961919340766	1	0.0519424378150947	0.990195383883183	2.50203734763867
Xl.80564	0.945	16	1.39150081201073	19	2.06142034689302	6	0.382459362631396	3	0.152859174141564	0.675020412070738	2.50203734763867
Xl.24658	0.892	4	0.3685449179793	2	0.229884615035863	2	0.135061322005482	1	0.0539805379535793	1.60317347866801	2.50203734763867
Xl.55703	0.775	22	2.33300821626638	19	2.51360287459858	2	0.155451224811471	1	0.0621298578768939	0.928153066597268	2.50203734763867
Xl.68804	0.738	16	1.78179982025765	14	1.94498582152294	4	0.326489699807289	2	0.130489538901335	0.916099130667434	2.50203734763867
Xl.65112	0.694	75	8.88172010548098	68	10.0460239262358	6	0.520784002430359	3	0.208143976316683	0.88410302132427	2.50203734763867
Xl.41404	0.399	6	1.23587243172006	9	2.31267379637582	2	0.301941602077418	1	0.120678295374919	0.534391159556004	2.50203734763867
Xl.63361	0.849	121	11.7131301788404	75	9.05729136978753	4	0.283803767323651	2	0.113429069150984	1.29322660612553	2.50203734763867
Xl.85530	0.665	59	7.29164734714835	47	7.24637789531091	2	0.181164961246451	1	0.0724069772249515	1.00624718341928	2.50203734763867
Xl.56820	1.021	4	0.321980476824227	2	0.200839448199794	6	0.353990301358148	3	0.141480822295571	1.60317347866801	2.50203734763867
Xl.58250	0.579	20	2.8388779519649	16	2.83325839878397	2	0.208073746509309	1	0.0831617268645816	1.0019834241675	2.50203734763867
Xl.24644	1.089	2	0.150937588079677	1	0.0941492546427868	4	0.221257482514031	2	0.0884309271893347	1.60317347866801	2.50203734763867
Xl.24335	2.723	27	0.814913312946517	17	0.640097374661003	10	0.221216854992453	5	0.0884146894135012	1.27310835070695	2.50203734763867
Xl.47907	0.987	45	3.74706003234273	27	2.80473205092387	2	0.122061498712148	1	0.0487848428111376	1.33597789889001	2.50203734763867
Xl.73359	0.897	134	12.2774350491164	111	12.6874779843539	6	0.402925415481236	3	0.161038929279574	0.96768128892573	2.50203734763867
Xl.71791	0.622	5	0.660655279014341	6	0.989021269832747	2	0.193689227056093	1	0.077412604267834	0.667988949445005	2.50203734763867
Xl.70262	0.605	19	2.58103275616247	12	2.03362390028419	2	0.199131734262628	1	0.0795878344704013	1.26917900394551	2.50203734763867
Xl.29635	0.442	204	37.9317769427926	143	33.1709976872336	14	1.9079703497788	7	0.76256669452975	1.14352234142753	2.50203734763867
Xl.74456	0.747	24	2.64049852881555	20	2.74507465344029	2	0.161278044483119	1	0.0644586878910211	0.961904087200806	2.50203734763867
Xl.47465	1.55	29	1.53766450617557	14	0.926064216957372	2	0.0777256124057353	1	0.0310649289384469	1.66042967433472	2.50203734763867
Xl.67406	0.676	141	17.1422453491467	86	13.0435714412952	2	0.178217010693624	1	0.0712287571813502	1.31422942146622	2.50203734763867
Xl.11203	1.022	30	2.41249070575491	15	1.50482199079249	8	0.471525241600351	4	0.188456516064942	1.60317347866801	2.50203734763867
Xl.57630	0.759	26	2.81531414287745	13	1.75608827138067	10	0.793640969887284	5	0.317197891005222	1.60317347866802	2.50203734763867
Xl.68857	0.907	13	1.17796220200881	7	0.791289711292132	2	0.132827672799217	1	0.0530878057933768	1.48866108733458	2.50203734763866
Xl.10327	0.517	3	0.476898549570893	2	0.396628774878123	2	0.233026497541373	1	0.0931346999121717	1.20238010900101	2.50203734763866
Xl.70055	1.474	5	0.278783977982985	3	0.20867409424558	2	0.08173317451078	1	0.0326666484766572	1.33597789889001	2.50203734763866
Xl.22874	0.759	75	8.12109848906956	62	8.37519021735399	2	0.158728193977457	1	0.0634395782010445	0.969661378226618	2.50203734763866
Xl.14716	4.032	16	0.326133002815016	10	0.254287049370027	2	0.0298796377055778	1	0.0119421229798097	1.28253878293441	2.50203734763866
Xl.46887	0.779	65	6.85758483454423	40	5.26462327630268	6	0.463959047094569	3	0.185432502649266	1.30257845141776	2.50203734763866
Xl.12248	0.854	195	18.7660137685362	146	17.5282981178867	8	0.564284305521731	4	0.225529929061324	1.07061242582282	2.50203734763866
Xl.20649	0.562	58	8.48177930452717	39	7.11496974009572	6	0.643103376666671	3	0.257031885344801	1.19210335593262	2.50203734763866
Xl.28340	0.563	69	10.0724700762833	53	9.65188726504036	8	0.855948129512538	4	0.342100460778634	1.04357518894427	2.50203734763866
Xl.72381	0.891	5	0.461198185799012	7	0.805499178610509	6	0.405638717942389	3	0.16212336651378	0.572561956667146	2.50203734763866
Xl.24508	0.932	4	0.352727539525253	3	0.33002748381758	2	0.129264698743444	1	0.051663776668018	1.06878231911201	2.50203734763866
Xl.29765	1.231	6	0.400579285342245	3	0.249866462159207	2	0.097867342996661	1	0.0391150608079551	1.60317347866801	2.50203734763866
Xl.50603	0.83	13	1.28724303279758	8	0.988226875238504	4	0.290300480069614	2	0.116025638203838	1.30257845141776	2.50203734763866
Xl.14591	2.469	28	0.932035021410592	20	0.830526839254717	2	0.0487949369092303	1	0.0195020817556066	1.12222143506761	2.50203734763866
Xl.15360	0.915	38	3.41316899995256	49	5.49059931911885	8	0.526665351820283	4	0.210494600457236	0.621638695810044	2.50203734763866
Xl.71244	0.567	198	28.6997042477214	147	26.5814728941468	2	0.212477423684109	1	0.0849217634119802	1.07968826114376	2.50203734763866
Xl.86476	0.957	1	0.0858782828729195	1	0.107135358731447	2	0.125887877982121	1	0.0503141482284146	0.801586739334005	2.50203734763866
Xl.71084	0.898	16	1.46432991909816	16	1.8267891012204	6	0.402476723481814	3	0.160859598623361	0.801586739334006	2.50203734763866
Xl.23562	1.515	4	0.2169914632591	3	0.203026808526722	2	0.0795212536164288	1	0.0317826005640876	1.06878231911201	2.50203734763866
Xl.68217	0.94	7	0.612019805282647	9	0.981656217823354	2	0.128164573647755	1	0.0512240849516944	0.623456352815338	2.50203734763866
Xl.25441	0.208	18	7.11220817677361	12	5.91510797919201	8	2.31682113901711	4	0.925973843357553	1.20238010900101	2.50203734763866
Xl.12695	0.839	20	1.959130314884	10	1.22203263773534	4	0.287186410557544	2	0.114781024683177	1.603173478668	2.50203734763866
Xl.9671	0.934	13	1.14390976147965	14	1.53683033863375	6	0.386963702019988	3	0.154659442787771	0.744330543667294	2.50203734763866
Xl.71824	0.655	13	1.63116292705648	7	1.09572483685796	10	0.919654192586944	5	0.367562136294601	1.48866108733458	2.50203734763866
Xl.50628	0.839	28	2.74278244083761	21	2.56626853924421	2	0.143593205278772	1	0.0573905123415885	1.06878231911201	2.50203734763866
Xl.59590	0.967	14	1.18986270313482	14	1.48438421539186	2	0.124586038499369	1	0.0497938364576968	0.801586739334001	2.50203734763866
Xl.69250	0.887	31	2.87232358285333	27	3.12093634076873	8	0.543290639138172	4	0.21713930035893	0.920340330346449	2.50203734763866
Xl.50760	0.89	4	0.36937310880622	3	0.345601814514589	8	0.541459322377032	4	0.216407370133001	1.06878231911201	2.50203734763866
Xl.26511	1.641	4	0.200330327140485	3	0.187437912808034	2	0.0734154169584946	1	0.0293422546341211	1.06878231911201	2.50203734763866
Xl.53861	0.887	3	0.277966798340645	2	0.231180469686572	4	0.271645319569086	2	0.108569650179465	1.20238010900101	2.50203734763866
Xl.85167	0.445	35	6.46402940410885	18	4.14722177417507	4	0.541459322377032	2	0.216407370133001	1.55864088203834	2.50203734763866
Xl.77512	0.633	140	18.1768915313014	91	14.7394897090767	8	0.761293518034058	4	0.304269446158564	1.23321036820616	2.50203734763866
Xl.69027	0.369	22	4.89994950570853	20	5.55710234720839	6	0.979469099421867	3	0.391468616704006	0.881745413267405	2.50203734763866
Xl.55468	0.844	9	0.876385841687744	8	0.971834486312747	2	0.142742534631386	1	0.0570505211547308	0.901785081750755	2.50203734763866
Xl.54298	1.903	23	0.993308925021456	14	0.754282467831806	2	0.0633077767886966	1	0.0253024907275842	1.31689250033444	2.50203734763866
Xl.54752	0.49	33	5.53494296206055	30	6.2772574473058	2	0.245866733120183	1	0.0982666119481485	0.881745413267405	2.50203734763866
Xl.10211	0.537	10	1.53045654952298	12	2.29114052080435	8	0.897390683269197	4	0.358663984019313	0.667988949445005	2.50203734763866
Xl.58600	0.889	63	5.82417047546815	47	5.42051889806722	4	0.271034193990753	2	0.108325398997959	1.07446733144771	2.50203734763866
Xl.26158	1.403	9	0.527205737978942	8	0.584624594759771	2	0.0858693508402635	1	0.0343197718136798	0.901785081750755	2.50203734763866
Xl.29616	2.45	7	0.234815762026811	3	0.125545148946116	10	0.245866733120183	5	0.0982666119481485	1.87036905844601	2.50203734763866
Xl.69459	0.472	5	0.870609287175678	4	0.868885917847413	2	0.255243006840868	1	0.102014067488544	1.00198342416751	2.50203734763866
Xl.19995	1.364	516	31.0907086671863	358	26.9099829278197	12	0.529947357311831	6	0.211806333671229	1.15535965781103	2.50203734763866
Xl.2628	1.242	11	0.72789104976105	16	1.3208185289017	2	0.0970005629862235	1	0.0387686311228605	0.55109088329213	2.50203734763866
Xl.72531	0.808	62	6.30631440096758	58	7.35972180909368	2	0.149102350530804	1	0.0595923760576643	0.856868583426005	2.50203734763866
Xl.19362	1.5	37	2.02724274549814	18	1.23034245967194	2	0.0803164661525931	1	0.0321004265697285	1.64770607529767	2.50203734763866
Xl.21626	2.85	7	0.20185916384761	3	0.107924777164205	2	0.0422718242908385	1	0.0168949613524887	1.87036905844601	2.50203734763866
Xl.86138	0.538	27	4.12455195381667	21	4.00204331677675	4	0.447861335423382	2	0.17899866116949	1.03061152200086	2.50203734763866
Xl.74679	1.217	10	0.675312380520821	9	0.758222551153618	8	0.395972717268331	4	0.158260114559056	0.890651932593338	2.50203734763866
Xl.6983	0.605	22	2.9885642439776	18	3.05043585042629	6	0.597395202787883	3	0.238763503411204	0.979717125852673	2.50203734763866
Xl.59315	0.464	12	2.12548750110476	9	1.98870009645249	2	0.259643748338124	1	0.103772930721105	1.068782319112	2.50203734763866
Xl.74737	0.763	23	2.47741400303517	16	2.15000866696713	2	0.157896067141402	1	0.063106998498811	1.15228093779263	2.50203734763866
Xl.68882	0.745	9	0.992845168301283	10	1.37622199068449	2	0.161711005676362	1	0.0646317313484467	0.721428065400606	2.50203734763866
Xl.58751	0.763	44	4.73940070145858	33	4.4343928756197	2	0.157896067141402	1	0.063106998498811	1.06878231911201	2.50203734763866
Xl.69790	0.763	333	35.868646217857	257	34.5345142131594	8	0.631584268565608	4	0.252427993995244	1.03863184512928	2.50203734763866
Xl.63278	0.745	2	0.220632259622507	2	0.275244398136899	2	0.161711005676362	1	0.0646317313484467	0.801586739334003	2.50203734763866
Xl.51618	0.969	51	4.32555351102021	41	4.33815280758079	6	0.372986684919163	3	0.149073188404312	0.997095700147177	2.50203734763866
Xl.59014	0.272	3	0.906457904882911	4	1.50777262214698	4	0.885843376683012	2	0.354048822460241	0.601190054500504	2.50203734763866
Xl.74144	0.864	48	4.56586203941022	40	4.7466915882405	6	0.418314927878089	3	0.167189721717336	0.961904087200806	2.50203734763866
Xl.16266	1.334	2	0.123216666730711	2	0.15371594948425	2	0.0903108689871736	1	0.0360949324247322	0.801586739334008	2.50203734763866
Xl.10334	0.565	26	3.78198837954687	32	5.80692606334838	8	0.852918224629307	4	0.340889485696232	0.651289225708878	2.50203734763866
Xl.2519	0.679	35	4.23636684068989	30	4.52997960114852	6	0.532288803662252	3	0.212742149578466	0.935184529223004	2.50203734763866
Xl.29610	0.89	56	5.17122352328708	25	2.88001512095491	2	0.135364830594258	1	0.0541018425332503	1.79555429610817	2.50203734763866
Xl.33760	0.841	5	0.488617816345921	6	0.731475897545742	6	0.429755169663102	3	0.171762092228036	0.667988949445003	2.50203734763866
Xl.57684	0.498	5	0.825155790254859	3	0.617641797024065	2	0.241917066724678	1	0.0966880318365317	1.33597789889001	2.50203734763866
Xl.318	1.781	42	1.93811998977772	28	1.61190290430536	2	0.0676444128180178	1	0.0270357326527753	1.20238010900101	2.50203734763866
Xl.71185	0.318	28	7.23646059076337	18	5.80350216826386	6	1.13655376631028	3	0.454251319382951	1.24691270563067	2.50203734763866
Xl.4833	0.488	37	6.23127893083444	32	6.72318283973736	4	0.493748767331515	2	0.197338687928659	0.926834667354943	2.50203734763866
Xl.19382	0.972	8	0.676424005838551	8	0.843856282353867	2	0.12394516381573	1	0.0495376953236551	0.801586739334004	2.50203734763866
Xl.29826	0.209	5	1.96616068682737	3	1.47170150678461	2	0.576433967602343	1	0.230385836624846	1.33597789889001	2.50203734763866
Xl.74425	0.491	7	1.17168761092808	3	0.626447280892025	2	0.245365986209551	1	0.0980664762822663	1.87036905844601	2.50203734763866
Xl.48025	0.17	11	5.31788637531308	14	8.4435266840231	2	0.70867470134641	1	0.283239057968193	0.629818152333861	2.50203734763866
Xl.86652	0.486	2	0.338212002919276	2	0.421928141176933	2	0.24789032763146	1	0.0990753906473102	0.801586739334006	2.50203734763866
Xl.50715	1.316	52	3.24745202803037	58	4.5187349709329	2	0.0915461240341107	1	0.0365886321083532	0.718663973196005	2.50203734763866
Xl.77569	0.559	16	2.35235826001815	14	2.5677988126725	12	1.29310947293978	6	0.516822610246076	0.916099130667435	2.50203734763866
Xl.13905	0.685	12	1.43974627812059	18	2.69418056862468	2	0.175875473326846	1	0.0702929048972157	0.534391159556001	2.50203734763866
Xl.79171	0.589	34	4.74415546369958	28	4.87402219451249	4	0.409082170556501	2	0.163499625991826	0.973355326334147	2.50203734763866
Xl.75601	1.413	14	0.814293866901186	6	0.435365343125243	4	0.170523282701896	2	0.0681537719102516	1.87036905844601	2.50203734763866
Xl.17549	0.755	171	18.6142031222578	122	16.5675253951409	4	0.319138276103019	2	0.127551363853226	1.12353551168946	2.50203734763866
Xl.3867	1.841	135	6.0266402801558	101	5.6248682069014	6	0.196319444696724	3	0.0784638346354038	1.07142781990189	2.50203734763866
Xl.56430	0.91	45	4.06411895815635	35	3.94340531946134	2	0.132389779372406	1	0.052912791049003	1.03061152200086	2.50203734763866
Xl.84432	1.54	2	0.106734437284914	3	0.199730918777912	2	0.0782303241746037	1	0.0312666492562291	0.534391159556002	2.50203734763866
Xl.7229	0.724	39	4.42712037522925	23	3.25712207325674	6	0.499204554815841	3	0.199519225916821	1.35921229713157	2.50203734763866
Xl.74482	0.8	2	0.20546379177346	2	0.256321345764987	2	0.150593374036112	1	0.060188299818241	0.801586739334005	2.50203734763866
Xl.49036	0.904	5	0.45456591100323	3	0.340249574024319	2	0.133268472598329	1	0.0532639821400362	1.33597789889001	2.50203734763866
Xl.69109	0.489	34	5.71433040515144	27	5.66108493714082	4	0.492739056150878	2	0.196935132329623	1.00940552360578	2.50203734763866
Xl.85779	0.629	19	2.48255137913878	12	1.95602934765014	6	0.574601109199792	3	0.229653290244481	1.2691790039455	2.50203734763866
Xl.59181	3.429	98	2.34884241397481	76	2.27243187846474	4	0.070268124367973	2	0.0280843627031746	1.03362500598332	2.50203734763866
Xl.15847	1.085	95	7.19596690082164	71	6.70924075550749	14	0.777256124057353	7	0.31064928938447	1.07254563713705	2.50203734763866
Xl.14766	0.55	24	3.58627709277312	22	4.10114153223979	10	1.09522453844445	5	0.437733089587207	0.874458261091642	2.50203734763866
Xl.45936	3.662	37	0.830383429341127	29	0.811940909577785	4	0.0657972142156688	2	0.0262974548632402	1.02271411570201	2.50203734763866
Xl.84798	0.788	3	0.312889023005269	4	0.520449433025354	2	0.152886674148337	1	0.0611048729119198	0.601190054500504	2.50203734763866
Xl.83796	2.93	14	0.392695301683063	18	0.629868153415667	2	0.0411176447880169	1	0.0164336654793832	0.623456352815337	2.50203734763866
Xl.74693	0.82	6	0.601357439336956	6	0.750208816873133	6	0.44076109473984	3	0.176160877516803	0.801586739334004	2.50203734763866
Xl.57825	0.759	7	0.757969192313159	10	1.35083713183129	4	0.317456387954913	2	0.126879156402089	0.561110717533803	2.50203734763866
Xl.21128	0.862	9	0.858085441281271	7	0.83259833891179	2	0.139761832052076	1	0.0558592109682051	1.03061152200086	2.50203734763866
Xl.78702	1.089	52	3.92437729007159	58	5.46065676928163	24	1.32754489508418	12	0.530585563136008	0.718663973196004	2.50203734763866
Xl.10123	0.787	12	1.25314637930446	7	0.911943796876701	4	0.306161878599465	2	0.122365031396678	1.37414869600115	2.50203734763866
Xl.78836	0.777	6	0.634637194667058	6	0.791726164525056	4	0.310102185917348	2	0.123939870925593	0.801586739334006	2.50203734763866
Xl.79679	3.403	6	0.144905407069146	7	0.210902077032608	4	0.0708049951389301	2	0.0282989361472776	0.687074348000574	2.50203734763865
Xl.10063	0.901	2	0.182431779599076	1	0.113794160162036	2	0.133712207801209	1	0.0534413316921118	1.60317347866801	2.50203734763865
Xl.55626	0.813	12	1.21307035733408	9	1.13500226907005	2	0.148185361905153	1	0.0592258792799419	1.06878231911201	2.50203734763865
Xl.69728	0.683	5	0.601650927594319	6	0.900689941194683	4	0.352780964067027	2	0.1409974812726	0.667988949445004	2.50203734763865
Xl.73526	0.934	9	0.791937527178218	11	1.20750955178366	2	0.128987900673329	1	0.0515531475959237	0.655843695818733	2.50203734763865
Xl.86071	0.828	3	0.297773611265884	2	0.247653474169069	4	0.291001688958671	2	0.116305893368582	1.20238010900101	2.50203734763865
Xl.64428	0.595	54	7.45885361732224	52	8.96047729733064	4	0.404956972197948	2	0.161850890267539	0.832416998539158	2.50203734763865
Xl.55210	0.636	1	0.129222510549346	1	0.161208393562885	4	0.37885125543676	2	0.151417106460984	0.801586739334005	2.50203734763865
Xl.5110	0.874	27	2.53891184342491	19	2.22888126752163	2	0.137842905296212	1	0.0550922652798544	1.13909694536938	2.50203734763865
Xl.72070	0.646	2	0.254444324177659	2	0.317425815188838	2	0.186493342459581	1	0.074536594202156	0.801586739334005	2.50203734763865
Xl.25108	0.885	423	39.2818910373666	281	32.5542590553498	4	0.272259207296926	2	0.108815005321114	1.20665904177325	2.50203734763865
Xl.54925	2.352	1140	39.8348167724055	851	37.096847830953	10	0.256111180333524	5	0.102361054112655	1.07380597278586	2.50203734763865
Xl.77099	0.883	188	17.4981621080002	128	14.8625740692722	2	0.136437937971562	1	0.0545307359621662	1.17733052339682	2.50203734763865
Xl.54431	0.88	183	17.0908517702469	128	14.9132419354174	6	0.410709201916669	3	0.164149908595203	1.14601854139159	2.50203734763865
Xl.3583	0.883	16	1.48920528578725	15	1.74170789874283	2	0.136437937971562	1	0.0545307359621662	0.855025855289606	2.50203734763865
Xl.68379	0.69	4	0.476437778025414	3	0.445776253504325	2	0.174601013375202	1	0.069783536021149	1.06878231911201	2.50203734763865
Xl.52807	0.961	48	4.1049997940171	38	4.05419818483642	4	0.250727781953985	2	0.100209448188539	1.01253061810611	2.50203734763865
Xl.59485	0.9	49	4.47454479862202	34	3.87330033600425	2	0.133860776920988	1	0.0535007109495475	1.15522794786371	2.50203734763865
Xl.8685	1.219	176	11.8659974904443	125	10.513590884536	6	0.296492286863551	3	0.118500344186857	1.12863412898228	2.50203734763865
Xl.29167	0.581	5	0.707276391647022	6	1.05881450918411	4	0.414714971528019	2	0.165750911719769	0.667988949445005	2.50203734763865
Xl.85821	0.374	55	12.0861053984388	31	8.4983547793739	2	0.322124864248368	1	0.128745026349179	1.42217002139904	2.50203734763865
Xl.1930	0.819	9	0.903137546256967	10	1.2518747045909	4	0.294199509716458	2	0.117583980108896	0.721428065400605	2.50203734763865
Xl.69288	0.415	2	0.396074779322332	2	0.494113437619252	8	1.16120192027845	4	0.464102552815352	0.801586739334004	2.50203734763865
Xl.68334	0.9	2	0.182634481576409	3	0.341761794353316	6	0.401582330762965	3	0.160502132848643	0.534391159556004	2.50203734763865
Xl.19829	0.998	11	0.905852388580384	10	1.02734006318632	2	0.120716131491873	1	0.0482471341228385	0.881745413267405	2.50203734763865
Xl.85907	0.952	262	22.6182829599355	230	24.7705502209861	43	2.72080465695497	22	1.11272487058933	0.91311185089352	2.44517286246506
Xl.779	1.779	4	0.184790369217277	5	0.288163401646978	31	1.04966713774468	16	0.43305803129482	0.641269391467204	2.42384868052495
Xl.54757	0.87	149	14.0754505628715	118	13.9061695633418	25	1.73095832225416	13	0.719492319666329	1.01217308610819	2.40580514196025
Xl.18360	3.105	347	9.18466160971215	303	10.0052003564304	2171	42.1176444486183	1132	17.5544361724312	0.917988774088778	2.39925931171535
Xl.51587	2.398	2	0.0685450514673761	1	0.0427558541726417	21	0.527516406131502	11	0.220874494745838	1.60317347866801	2.38830837729145
Xl.68877	0.852	36	3.47262746659369	35	4.21185309942467	19	1.34332117684795	10	0.565148355100854	0.824489217600691	2.37693548025673
Xl.24401	1.222	110	7.39804160231771	89	7.46729943472466	19	0.936587268964363	10	0.394031422705342	0.990725183446523	2.37693548025673
Xl.80049	0.939	39	3.41345596556547	28	3.05729400699452	19	1.21886010934446	10	0.51278636692857	1.11649581550094	2.37693548025672
Xl.74805	0.788	100	10.4296341001756	64	8.32719092840567	17	1.29953673026087	9	0.549943856207278	1.25247928020938	2.36303527276985
Xl.59805	1.905	84	3.62392829584685	72	3.87509436117146	17	0.537551151414993	9	0.227483337895714	0.935184529223004	2.36303527276984
Xl.10949	0.946	8	0.695014940459907	6	0.650286712300178	32	2.03762704826875	17	0.865286339881688	1.06878231911201	2.35485868013051
Xl.75538	0.974	18	1.51882885089211	25	2.63163599348036	15	0.927679922193709	8	0.395487801680433	0.577142452320485	2.34566001341125
Xl.10171	1.045	15	1.17969641209642	14	1.37358807299897	15	0.864650951403514	8	0.368617338599753	0.858842935000721	2.34566001341125
Xl.63710	0.791	22	2.28581715247338	19	2.46275882150936	15	1.14230119369996	8	0.486984979566046	0.928153066597265	2.34566001341123
Xl.46664	1.54	530	28.2846258805023	457	30.4256766271686	28	1.09522453844445	15	0.468999738843436	0.929630135332654	2.33523485779608
Xl.19807	3.305	86	2.13856412617459	62	1.92337953856934	54	0.984210856030263	29	0.422501832309589	1.11187838036652	2.32948304780151
Xl.26289	1.684	19	0.927271269286399	19	1.15679467209852	67	2.39661664142981	36	1.02934859546635	0.801586739334002	2.32828475405265
Xl.86653	0.775	6	0.63627496807265	9	1.19065399323091	13	1.01043296127456	7	0.434909005138257	0.534391159556002	2.3233203942359
Xl.73108	0.797	259	26.7077149657847	209	26.8864046498782	13	0.982541461716164	7	0.422903988685256	0.993353901854099	2.3233203942359
Xl.55124	1.062	127	9.82821150856098	76	7.3372588618226	13	0.737368686429174	7	0.317377098853248	1.33949363020288	2.3233203942359
Xl.10167	0.51	2	0.322296143958368	1	0.201036349619598	13	1.53546185291722	7	0.660891135259116	1.603173478668	2.3233203942359
Xl.5933	0.972	139	11.7528671014448	79	8.33308078824443	26	1.61128712960449	14	0.693527734531172	1.41038679452439	2.3233203942359
Xl.9622	0.905	32	2.9060072206633	30	3.39873607644182	65	4.32643947507062	35	1.86217944189033	0.855025855289604	2.32332039423589
Xl.56964	0.92	66	5.8959175030645	80	8.9155250700865	85	5.56540730133458	46	2.40753199272964	0.661309059950554	2.31166494075311
Xl.47093	0.86	297	28.3826726310314	213	25.393696115322	24	1.68104231482172	13	0.727858509429891	1.11770545343755	2.30957293628184
Xl.77568	0.603	47	6.40583629409792	44	7.48135271221189	24	2.39750645231621	13	1.038073496036	0.856240380652232	2.30957293628183
Xl.5608	1.87	84	3.69175583079586	52	2.85106095824157	11	0.354337350673205	6	0.154494031619014	1.29487088661647	2.29353423533544
Xl.48174	0.894	33	3.03369356980948	22	2.52307364958824	11	0.741175442683326	6	0.323158656742233	1.20238010900101	2.29353423533544
Xl.56022	0.882	154	14.3498521238607	87	10.1133592206593	33	2.25377838693501	18	0.982666119481485	1.41890066502802	2.29353423533544
Xl.29421	2.623	120	3.75991689101261	106	4.14335686634977	22	0.505231296804341	12	0.220285046990131	0.907456686038496	2.29353423533544
Xl.48484	0.844	35	3.408167162119	27	3.27994139130552	11	0.785083940472622	6	0.342303126928385	1.03909392135889	2.29353423533544
Xl.19210	1.381	5	0.297557989534337	8	0.593937948188239	11	0.479805101925339	6	0.209199014574625	0.500991712083753	2.29353423533543
Xl.53286	3.22	1060	27.0548595378717	848	27.0013044979763	735	13.7498298032972	401	5.99639955953158	1.0019834241675	2.2930142774494
Xl.47590	3.686	460	10.2564670879861	425	11.8216572924709	51	0.833452205734315	28	0.365767204538415	0.867599764926221	2.27864115588521
Xl.86431	1.062	89	6.88748680521203	62	5.98565854517107	20	1.13441336373719	11	0.498735441055104	1.15066483549559	2.27457940694424
Xl.7084	1.049	267	20.9185252253627	198	19.3523837793965	447	25.6683463085385	246	11.2917611098473	1.08092757273828	2.27319246828147
Xl.55460	1.044	172	13.5401425996303	137	13.4544154673576	38	2.1925472081886	21	0.968547353396981	1.0063716727405	2.26374807643497
Xl.18369	0.867	53	5.02402812640986	38	4.49375369737924	45	3.12650603535181	25	1.38842675474604	1.11800255749216	2.2518336128748
Xl.10083	2.659	2	0.0618168610074343	1	0.0385590591598326	9	0.203887230737121	5	0.0905427601628296	1.60317347866801	2.2518336128748
Xl.34639	0.752	29	3.16938827735656	18	2.45414054455839	9	0.720925726768622	5	0.32015053094809	1.29144530226034	2.2518336128748
Xl.66076	0.841	87	8.50195000441903	72	8.7777107705489	9	0.644632754494653	5	0.286270153713393	0.968583976695256	2.2518336128748
Xl.84320	1.496	90	4.94431584481588	83	5.68841489264543	9	0.362390472279414	5	0.160931282936473	0.869190440241692	2.2518336128748
Xl.79858	0.771	48	5.11660804416398	31	4.12241853111004	9	0.703159723125815	5	0.312260958849499	1.24116656413007	2.25183361287479
Xl.75896	0.649	31	3.92565642217396	14	2.21170960906614	9	0.835340749661022	5	0.370960245412887	1.77494206566815	2.25183361287479
Xl.35035	1.055	29	2.25912794746174	16	1.55493517810039	9	0.513873124672989	5	0.228202084618923	1.45287596504289	2.25183361287479
Xl.73940	0.905	2	0.181625451291456	2	0.226582405096121	9	0.599045465779009	5	0.266025634555761	0.801586739334004	2.25183361287479
Xl.80485	1.858	54	2.3885995168497	31	1.71064837862532	9	0.291784793611412	5	0.129576533516127	1.39631238464633	2.25183361287479
Xl.86326	0.912	49	4.41566920916646	43	4.83413064381335	9	0.594447529089916	5	0.263983771132636	0.913436051799214	2.25183361287479
Xl.55802	0.727	10	1.13047478279758	11	1.55132588908658	18	1.49143369059148	10	0.662319667876104	0.728715217576368	2.25183361287479
Xl.50425	0.861	19	1.81361767419082	10	1.19080764583037	9	0.6296587067712	5	0.279620440502862	1.52301480473461	2.25183361287479
Xl.11923	1.823	2	0.0901651307837454	1	0.0562416556807432	9	0.297386805556776	5	0.132064289233661	1.60317347866801	2.25183361287479
Xl.75211	1.364	36	2.16911920933858	30	2.25502650233126	9	0.397460517983873	5	0.176505278059358	0.961904087200807	2.25183361287479
Xl.80333	0.787	129	13.4713235775229	125	16.2847106585125	18	1.37772845369759	10	0.61182515698339	0.827237514992693	2.25183361287479
Xl.29677	0.636	13	1.6798926371415	18	2.90175108413193	34	3.22023567121246	19	1.43846251137934	0.578923756185671	2.23866499525565
Xl.86677	0.186	72	31.8137484036325	51	28.1126637290631	25	8.09641795893076	14	3.62424170948548	1.13165186729506	2.23396191753452
Xl.19006	0.747	813	89.4468876636267	635	87.1561202467292	137	11.0475460470936	77	4.96331896760863	1.02628349461188	2.22583841965257
Xl.57874	0.8	320	32.8742066837536	287	36.7821131172756	153	11.5203931137626	86	5.17619378436872	0.893755249431644	2.22564950109719
Xl.74297	0.475	28	4.84461993234263	26	5.61208841253866	16	2.02904756596025	9	0.912327913034389	0.863247257744313	2.22403319790104
Xl.66884	0.822	5	0.499911902125207	3	0.374191745642317	16	1.17250315551231	9	0.527196786729118	1.33597789889001	2.22403319790103
Xl.86707	0.682	13	1.56658609563342	9	1.35301590139876	16	1.41319295283155	9	0.635419001013688	1.15784751237134	2.22403319790103
Xl.25320	0.833	443	43.7073036041502	361	44.4331360485764	23	1.663216135813	13	0.75145056195643	0.98366461364256	2.21334073060343
Xl.75850	0.363	1673483	378887.231568512	1392040	393178.585298835	275619	45737.074554776	156496	20758.6295721332	0.963651749447491	2.20328005737789
Xl.14559	1.798	60	2.74256451755453	60	3.42141952077847	7	0.234516933982822	4	0.107120444615334	0.801586739334006	2.18928267918383
Xl.58393	0.764	24	2.5817439803995	21	2.81819280684017	7	0.551912889137584	4	0.252097590861742	0.916099130667436	2.18928267918383
Xl.86463	0.875	259	24.3269129459777	197	23.0835680528925	14	0.963797593831117	8	0.440234421527705	1.05386276897212	2.18928267918383
Xl.86280	0.557	72	10.6236215495074	51	9.38771176589898	7	0.757022347039702	4	0.345785564485406	1.13165186729506	2.18928267918383
Xl.62633	0.518	33	5.23575685600323	23	4.55242544601907	7	0.814018238033038	4	0.371819612776778	1.15010271295749	2.18928267918383
Xl.73335	0.467	11	1.93584728865787	10	2.19547191233394	7	0.902915304713306	4	0.41242518076739	0.881745413267405	2.18928267918383
Xl.73505	2.922	125	3.51580752521321	84	2.947432312698	7	0.144305765674577	4	0.0659146336134056	1.19283740972322	2.18928267918383
Xl.86605	0.681	55	6.6375967973805	56	8.43112796642541	7	0.619179805141136	4	0.282823141583511	0.787272690417327	2.18928267918383
Xl.4619	1.668	8	0.394175140092969	4	0.245871794498788	14	0.505589265349057	8	0.230938320645529	1.60317347866801	2.18928267918383
Xl.15033	1.338	53	3.25548010881715	29	2.22221794534667	7	0.315143084679457	4	0.143948101209545	1.46496886843801	2.18928267918382
Xl.50250	0.895	26	2.38751221725585	21	2.40569754684457	7	0.471130108716328	4	0.215198390411588	0.992440724889721	2.18928267918382
Xl.76507	3.247	10	0.253112154941127	10	0.31576389992607	14	0.259723712535333	8	0.118634160405526	0.801586739334003	2.18928267918382
Xl.72488	0.835	137	13.4843302864498	97	11.9105008571036	33	2.38063776919363	19	1.09564330208055	1.13213797204905	2.1728219071599
Xl.9748	0.757	23	2.49705004533135	21	2.84425271390474	19	1.51190177367827	11	0.699679046764228	0.877928333556292	2.16085043659702
Xl.25554	1.195	186	12.7920553204564	171	14.6714477408578	93	4.68792762689822	54	2.17584481351298	0.871901365591374	2.15453216046662
Xl.82196	0.339	117480	28481.2817198184	89655	27115.6227192447	64677	11492.5400029895	37618	5343.15861371702	1.05036428684356	2.15088879702836
Xl.1132	4.628	3	0.0532749676162817	2	0.0443079249377678	24	0.312380378294442	14	0.145658806820289	1.20238010900101	2.14460344083314
Xl.19899	0.71	74	8.56581441759777	36	5.19863011128988	24	2.03619209964321	14	0.949449236569435	1.64770607529768	2.14460344083314
Xl.3909	0.897	247	22.6307944562072	172	19.6598757955754	12	0.805850830962473	7	0.37575750165234	1.15111584078779	2.14460344083314
Xl.25166	0.823	10	0.998608951511348	10	1.24579025888208	12	0.878308864366146	7	0.409543716867739	0.801586739334001	2.14460344083314
Xl.70985	0.936	143	12.5561206083781	114	12.4874501782942	12	0.772273713005703	7	0.360100939083493	1.00549915548038	2.14460344083314
Xl.153	2.668	25	0.770104167066941	16	0.614863797937	12	0.270932606961521	7	0.126332263486563	1.25247928020938	2.14460344083313
Xl.13075	0.589	33	4.60462147947313	18	3.1332999821866	12	1.2272465116695	7	0.572248690971391	1.46957568877901	2.14460344083313
Xl.72158	0.673	7	0.854827068299685	7	1.06641867480232	12	1.07406864097078	7	0.500823891503937	0.801586739334007	2.14460344083313
Xl.66157	1.378	191	11.3914613145808	157	11.6814082104798	310	13.5512179829303	181	6.32457606217801	0.97517877205602	2.14262866786737
Xl.75614	0.461	42	7.48761757439073	24	5.33771132178715	29	3.78933435752473	17	1.77562012478975	1.40277679383451	2.13409067886828
Xl.75000	2.04	83	3.34382249356807	65	3.26684068131846	29	0.856315264126912	17	0.401255332121606	1.02356460561111	2.13409067886827
Xl.14525	0.623	2	0.263837934861586	1	0.164572292625995	17	1.64371580007313	10	0.772883464760719	1.60317347866801	2.12673174549286
Xl.7899	0.871	246	23.211982905291	170	20.011310576371	175	12.1027969948655	103	5.69404811139272	1.15994316397744	2.12551716425614
Xl.2589	1.898	744	32.2160297322348	554	29.9266650271449	217	6.88698886529743	128	3.24725073834978	1.07649915896119	2.12086759545933
Xl.20638	0.657	37	4.62840809474461	37	5.77405771281858	22	2.01708020017928	13	0.952752386772764	0.801586739334005	2.11710852492502
Xl.86721	0.676	611	74.2830631796355	385	58.3927326151006	223	19.871196692339	133	9.47342470511958	1.27212856554046	2.09757266362188
Xl.75915	0.288	34017	9707.30806216359	24636	8770.46204759197	13795	2885.32721503912	8250	1379.31520416802	1.10681831920461	2.09185486125305
Xl.12968	0.833	120	11.8394501862258	73	8.98509399320242	5	0.36156872517674	3	0.173411668143791	1.31767683178193	2.08503112303222
Xl.9898	0.921	6	0.53541053230869	4	0.44529224019976	5	0.327021441989386	3	0.156842475096393	1.20238010900101	2.08503112303222
Xl.12593	1.157	55	3.90683095852733	33	2.92432304589268	5	0.260316981912035	3	0.124850405845962	1.33597789889001	2.08503112303222
Xl.14381	0.694	1	0.118422934739746	1	0.147735645974056	5	0.433986668691966	3	0.208143976316683	0.801586739334002	2.08503112303222
Xl.2652	0.788	74	7.71792923412997	68	8.84764036143102	10	0.764433370741686	6	0.366629237471518	0.872314981039947	2.08503112303222
Xl.52839	0.847	29	2.81390789205683	29	3.51042220882391	5	0.355592382611835	3	0.170545359579431	0.801586739334004	2.08503112303222
Xl.43829	0.806	47	4.79245568900874	27	3.43457882662762	5	0.373680828873727	3	0.179220743875655	1.39535469439623	2.08503112303222
Xl.12308	0.624	2	0.263415117658282	1	0.164308554977556	20	1.93068428251426	12	0.925973843357553	1.60317347866801	2.08503112303222
Xl.2898	1.241	156	10.3311366693504	135	11.1533865199914	20	0.97078726211837	12	0.465598451454563	0.926278009897066	2.08503112303222
Xl.59263	0.431	13	2.47891349703478	6	1.4273114381345	5	0.698809160260381	3	0.33515526580923	1.73677126855701	2.08503112303222
Xl.50308	0.828	2	0.198515740843923	1	0.123826737084535	5	0.363752111198338	3	0.174458840052872	1.60317347866801	2.08503112303222
Xl.24948	0.554	2	0.296698616279364	1	0.185069563729232	5	0.543658390022065	3	0.260743537118733	1.60317347866801	2.08503112303222
Xl.9584	1.254	25	1.63846723902281	13	1.06289553267778	5	0.24018081983431	3	0.115192918312423	1.5415129602577	2.08503112303222
Xl.24779	0.984	19	1.58691546491697	9	0.937761021091416	5	0.306084093569333	3	0.146800731264002	1.69223867192735	2.08503112303222
Xl.53366	0.858	40	3.8314926204841	39	4.66038810481794	5	0.351033505911683	3	0.168358880610464	0.822140245470775	2.08503112303222
Xl.57115	0.984	2	0.167043733149154	2	0.208391338020315	5	0.306084093569333	3	0.146800731264002	0.801586739334001	2.08503112303222
Xl.6188	0.922	88	7.84417079221886	57	6.33853219462224	5	0.326666754959028	3	0.156672363952037	1.23753742212969	2.08503112303222
Xl.25789	0.322	8	2.04187619153749	4	1.27364643858379	5	0.93536257165287	3	0.448608445850243	1.603173478668	2.08503112303222
Xl.50669	0.787	90	9.39859784478343	73	9.51027102457131	5	0.382702348249332	3	0.183547547095017	0.988257623836444	2.08503112303222
Xl.34452	1.275	7	0.451214601541716	5	0.402072699239195	5	0.236224900448803	3	0.113295623187277	1.12222143506761	2.08503112303222
Xl.21870	2.271	400	14.4756524367035	289	13.0474449891821	15	0.397868887810072	9	0.190821558208426	1.10946261499516	2.08503112303222
Xl.58167	2.175	9	0.340078000176761	12	0.56567469410204	5	0.138476665780333	3	0.0664146756615073	0.601190054500503	2.08503112303222
Xl.55340	0.164	1	0.501131199447463	1	0.625174014060944	5	1.836504561416	3	0.880804387584014	0.801586739334004	2.08503112303222
Xl.71844	0.792	6	0.622617550828666	5	0.647276125669159	5	0.38028629807099	3	0.182388787328003	0.961904087200805	2.08503112303222
Xl.86162	0.774	11	1.16801121938401	10	1.32465811764851	10	0.77826033093598	6	0.373260774066611	0.881745413267406	2.08503112303222
Xl.51243	0.89	54	4.98653696888397	51	5.87523084674802	10	0.67682415297129	6	0.324611055199502	0.848738900471298	2.08503112303221
Xl.54065	0.798	11	1.13288306241005	11	1.41330065334078	5	0.377427002596772	3	0.181017443062379	0.801586739334002	2.08503112303221
Xl.16201	0.885	173	16.0656433793485	144	16.6826096226703	15	1.02097202736347	9	0.489667523945011	0.96301740211655	2.08503112303221
Xl.2096	0.945	42	3.65268963152818	34	3.68885746286119	10	0.637432271052326	6	0.305718348283129	0.990195383883183	2.08503112303221
Xl.11931	0.907	5	0.453062385388004	6	0.678248323964684	30	1.99241509198825	18	0.955580504280783	0.667988949445004	2.08503112303221
Xl.71304	0.804	8	0.817766335416756	8	1.02018446075617	5	0.374610383174408	3	0.179666566621615	0.801586739334002	2.08503112303221
Xl.55156	0.804	1	0.102220791927094	1	0.127523057594521	5	0.374610383174408	3	0.179666566621615	0.801586739334	2.08503112303221
Xl.14179	0.761	131	14.1475725215891	96	12.9339548979967	5	0.395777592736168	3	0.189818553960287	1.0938319047162	2.08503112303221
Xl.56047	1.052	105	8.20292704798984	92	8.96637407238738	5	0.286299190182723	3	0.137311710611957	0.914854430761635	2.08503112303221
Xl.481	4.517	76	1.38279815583644	66	1.49809243484517	5	0.0666784919354049	3	0.0319796146920032	0.923039275596738	2.08503112303221
Xl.24386	1.071	41	3.14622426245074	28	2.68048466159463	5	0.281220119581909	3	0.134875741889616	1.17375201116765	2.08503112303221
Xl.1028	4.455	362	6.6781497303697	261	6.0067224462098	10	0.135212905980796	6	0.0648493466055121	1.11177930896134	2.08503112303221
Xl.52864	0.899	185	16.9124811915862	134	15.2823405261438	15	1.00507257421209	9	0.482042000769004	1.10666825952829	2.08503112303221
Xl.71175	0.815	186	18.756449212203	147	18.4928774613267	5	0.369554292113158	3	0.177241619096661	1.01425260895323	2.08503112303221
Xl.57146	2.515	1	0.0326781378566139	1	0.0407668144357832	5	0.119756162255357	3	0.0574361509199914	0.801586739334005	2.08503112303221
Xl.86441	0.428	114189	21926.8270269342	86421	20702.3803947252	67349	9478.79733454029	40582	4565.5356695773	1.05914520981949	2.07616324141388
Xl.75853	0.269	93075	28436.4943038138	71508	27255.0584281973	44172	9891.46545416081	26731	4784.81321172163	1.04334739838217	2.06726261119852
Xl.18974	0.827	16	1.5900462724911	13	1.61169407252471	33	2.40366691327289	20	1.16446529273501	0.986568294564924	2.0641808118019
Xl.76126	1.27	18	1.16483409509363	13	1.04950472281727	33	1.5652224702966	20	0.758277792985713	1.10988933138554	2.0641808118019
Xl.65903	0.806	27	2.75311284262204	13	1.65368610170959	33	2.4662934705666	20	1.19480495917104	1.66483399707832	2.06418081180189
Xl.48783	1.228	5	0.334631582692931	7	0.584446065262185	23	1.12822397486338	14	0.548948662837377	0.572561956667146	2.05524496413176
Xl.8745	0.724	10	1.1351590705716	12	1.69936803822091	46	3.82723492025478	28	1.86217944189033	0.667988949445002	2.05524496413175
Xl.9881	1.683	21	1.02548773077663	20	1.21840211890665	41	1.46745771490923	25	0.715250146384325	0.841666076300709	2.0516706250637
Xl.75815	0.328	93968	23545.1482748396	70718	22105.5279631809	48228	8857.09419879709	29425	4319.61151744327	1.06512490061565	2.05043767547863
Xl.86352	0.916	11	0.986943977951117	11	1.23123790542133	36	2.36740675340613	22	1.15645641572166	0.801586739334007	2.04712146624981
Xl.4162	2.056	781	31.2193037694693	571	28.4746086443205	49	1.43561776804854	30	0.702587157411373	1.09639096921166	2.04333050057157
Xl.6791	0.9	3	0.273951722364613	4	0.455682392471088	13	0.870095049986425	8	0.42800568759638	0.601190054500503	2.03290534495641
Xl.75557	1.004	45	3.68361379673534	36	3.6763220906532	13	0.779965682258748	8	0.383670437088389	1.00198342416751	2.03290534495641
Xl.74476	0.702	19	2.22439432689216	19	2.77498892850983	13	1.11550647434157	8	0.54872524050818	0.801586739334005	2.03290534495641
Xl.46711	2.015	83	3.38530912500192	73	3.71443339768616	13	0.388628062028676	8	0.191168793467366	0.911393141982499	2.03290534495641
Xl.17486	1.143	440	31.6374692494566	305	27.3588837999374	13	0.685114212587736	8	0.337012352438095	1.15638742723594	2.03290534495641
Xl.85321	0.769	681262	72808.6729316883	584162	77884.6241793323	172160	13485.6464364406	106243	6652.3646684935	0.934827299982132	2.02719590829265
Xl.21405	0.773	74316	7901.29218599557	56097	7440.54775336532	38337	2987.47641936478	23710	1476.91031171073	1.06192345616247	2.02278797546233
Xl.47387	0.815	438	44.1684126609941	388	48.811132346903	21	1.55212802687527	13	0.768047016085529	0.90488399955746	2.02087631924662
Xl.70147	0.879	274	25.6186934907522	201	23.4450923771387	345	23.6426457531097	214	11.7226813752933	1.09271028148019	2.01682917040967
Xl.71392	0.906	23	2.08638728953182	18	2.03699082727142	29	1.92812708478907	18	0.956635228899194	1.02424972248234	2.01553008559781
Xl.75849	0.31	581881	154265.131123784	497323	164483.226632104	148207	28798.699594542	92310	14338.0179515402	0.937877583523002	2.00855513585463
Xl.41079	2.161	391	14.8702161190972	290	13.7590356819706	858	23.9165414017555	536	11.9429629625459	1.0807600519986	2.00256347413617
Xl.49108	1.611	237	12.0906067412315	157	9.99191838239676	32	1.1965209110256	20	0.597773306698855	1.21003858103286	2.00162987811094
Xl.85534	0.738	115	12.8066862081018	99	13.7538283093408	16	1.30595879922916	10	0.652447694506677	0.931136111347576	2.00162987811093
Xl.78824	0.618	2	0.265972545985061	1	0.165903783666658	16	1.55954303208919	10	0.77913656722642	1.60317347866801	2.00162987811093
Xl.21947	2.602	243	7.67528076878567	150	5.9105613935047	32	0.740812908402089	20	0.370104841311243	1.29857051772109	2.00162987811093
Xl.57239	3.136	50	1.31035581488176	34	1.1115976729604	16	0.307333416400229	10	0.153541581168982	1.17880402843236	2.00162987811093
Xl.14240	0.885	6	0.557189943792434	5	0.579257278564942	8	0.544518414593852	5	0.272037513302784	0.961904087200807	2.00162987811093
Xl.33554	0.849	67	6.48578282630003	66	7.97041640541302	8	0.567607534647301	5	0.28357267287746	0.813731992960278	2.00162987811093
Xl.3885	0.712	61	7.04117488661857	44	6.3360332661008	8	0.67682415297129	5	0.338136515832814	1.11129070680396	2.00162987811093
Xl.35320	0.961	12	1.02624994850427	8	0.853515407333984	8	0.501455563907969	5	0.250523620471346	1.202380109001	2.00162987811093
Xl.55147	0.525	4	0.62617536540483	4	0.781169815664722	8	0.91790247031535	5	0.458577522424693	0.801586739334005	2.00162987811093
Xl.55623	1.935	148	6.28602401704849	130	6.88822221177226	16	0.498086611799027	10	0.248840516044407	0.912575672472559	2.00162987811093
Xl.29706	0.621	12	1.58812592675138	8	1.3208185289017	8	0.776004503889788	5	0.387686311228605	1.20238010900101	2.00162987811093
Xl.59501	1	30	2.46556550128152	38	3.8960844556278	8	0.481898796915559	5	0.240753199272964	0.63283163631632	2.00162987811093
Xl.32367	0.983	59	4.9328031392204	35	3.65055833235994	8	0.490232753728951	5	0.244916784611357	1.35124621773446	2.00162987811093
Xl.55443	1.018	50	4.03661673425265	26	2.61860706871892	8	0.473377993040824	5	0.236496266476389	1.5415129602577	2.00162987811093
Xl.42097	0.735	26	2.907242767951	20	2.78989219880258	8	0.655644621653821	5	0.327555373160495	1.04206276113421	2.00162987811093
Xl.57392	0.631	30	3.90739382136532	20	3.24971595264643	8	0.763706492734641	5	0.381542312635442	1.20238010900101	2.00162987811093
Xl.1378	0.825	9	0.89656927319328	5	0.621385080642393	8	0.584119753837041	5	0.291822059724805	1.44285613080121	2.00162987811093
Xl.74633	0.912	43	3.87497502028894	24	2.69811942910513	8	0.528397803635481	5	0.263983771132636	1.43617624130676	2.00162987811093
Xl.68968	0.641	32	4.1028651087368	27	4.31867478043972	16	1.50358438975213	10	0.751180028932804	0.950028728099562	2.00162987811093
Xl.16095	0.738	197	21.9384102869223	145	20.1444960086304	8	0.652979399614578	5	0.326223847253339	1.08905232861241	2.00162987811092
Xl.21950	2.437	70	2.36068369702785	55	2.31393910826004	8	0.197742633120869	5	0.0987908080726155	1.02020130460691	2.00162987811092
